# Supplementary material for: Down-regulation of the sucrose transporters HvSUT1 and HvSUT2 affects sucrose homeostasis along its delivery path in barley grains
Source: J Exp Bot. 2017 Aug 24;68(16):4595–612. doi: 10.1093/jxb/erx266 (PMC5853522; doi:10.1093/jxb/erx266)
Supplement: supplementary_table_S2 [file erx266_suppl_supplementary_table_s2.xls]

## Sheet: Tabelle1
Table S2, Differentially expressed genes in developing endosperm fraction of grains of line S20i by significant changes of at least two fold in at least one stage (P < 0.05, 3 biological replicates), ratios S20i:wildtype, log2 transformed.
at least 2-fold up-regulated genes in SUT20i endosperm fraction at least at one stage
	bold = statistically significant up-regulation, italic - statistically significant down-regulation
		corrected P value	Fold-change	corrected P value	Fold-change	corrected P value	Fold-change	corrected P value	Fold-change	corrected P value	Fold-change	corrected P value	Fold-change
ID, barley 12K array	Annotation	2 DAF		4 DAF		8 DAF		12 DAF		16 DAF		20 DAF
HF02D07	SEC14 cytosolic factor / phosphoglyceride transfer protein	0	4.2132	6.86824e-06	2.41214	0.304874	1.1244	0.681513	0.934852	0.394047	1.08984	0.119355	1.39806
HV12G15	SEC14 cytosolic factor / phosphoglyceride transfer protein	0	3.51083	9.2366e-06	2.34974	0.418466	0.950931	0.571499	0.981375	0.336045	1.11884	0.639786	0.967469
HT01I13	phosphopyruvate hydratase , enolase	5.52617e-07	2.95817	0	4.53584	0.000252704	2.46806	0.0244749	1.79108	0.00640728	2.00683	0.0456755	1.76172
HZ44C05	NAC domain transcription factor	6.31562e-07	2.88704	0.172933	0.835771	3.55254e-06	0.335244	0.0066764	2.1561	0.0679338	1.3897	0.135288	1.36138
HF12O22	unknown	1.42102e-06	2.76396	1.10523e-06	2.77693	0.15957	1.13021	0.00910705	2.07432	0.260045	1.15686	0.358212	0.939929
HY05E14	histidine acid phosphatase	3.39465e-06	2.57809	0.293432	0.976625	0.0184605	1.64142	0.475213	1.1263	0.259354	1.18879	0.39207	1.1639
HO06D08	elenium binding protein	5.53406e-05	2.53582	0.186694	0.839568	0.449145	1.0696	0.251858	0.803252	0.299451	0.834616	0.124158	0.709786
HF18P24	Phosphopyruvate hydratase 4 (enolase) (ENO4)	8.21031e-06	2.50392	0	4.16408	4.40515e-05	2.98956	0.0264694	1.78249	0.0274821	1.61117	0.0571877	0.669703
HB23L01	zinc finger transcription factor (PEI1)	8.05242e-06	2.41841	0.125356	0.811902	0.000845978	0.515895	0.542747	0.951748	0.473402	1.03159	0.0126876	0.530543
HY09B12	unknown	1.26312e-05	2.36672	0.129388	0.824711	0.0311977	0.719081	0.271089	0.815879	0.185214	0.790479	0.147997	0.759088
HA05G18	CALMODULIN-RELATED PROTEIN 2, TOUCH-INDUCED (TCH2)	1.72101e-05	2.28694	0.00106197	0.54975	8.92082e-06	0.357519	0.307822	1.13838	0.174205	1.23043	0.441777	1.03387
HY09G13	PHYTOCHROME A SIGNAL TRANSDUCTION 1); transcription factor	1.86311e-05	2.27261	0.0819054	0.807542	0.0305463	0.697816	0.303154	0.837122	0.347571	0.883034	0.470187	0.913222
HS01C24	Omega-6 fatty acid desaturase, endoplasmic reticulum isozyme	2.37625e-05	2.2659	0.000679324	1.77051	0.00122389	0.523259	0.704693	0.942727	0.000350596	0.417153	0.414197	0.993741
HB29J24	Glucosamine 6-phosphate synthetase/phosphosugar isomerase	3.41833e-05	2.1975	0.160612	0.867031	0.196478	0.894969	0.119793	1.25689	0.00871959	1.7108	0.441768	1.05055
HZ55E15	putative senescence-associated protein	5.00513e-05	2.16513	0.00282435	1.62012	0.00410105	0.586518	0.486611	1.05705	0.0490023	0.724736	0.0336035	1.84273
HZ57L04	Bowman-Birk type trypsin inhibitor	0.000156233	2.0616	0.125829	0.817117	0.0844702	1.31212	0.15542	0.939676	0.113008	0.804581	0.0591851	1.79949
HA17O19	unknown	0.00012576	2.0504	0.153341	0.82621	0.40159	0.911533	0.0010585	2.85965	9.11818e-05	3.15425	0.0165106	2.09884
HB23K03	histone H1	0.000119365	2.02438	0.17957	1.19971	0.231286	0.853766	0.306002	0.832362	0.467471	0.916278	0.304914	1.13534
HZ46O05	CCCH-type zinc finger protein	0.000168864	2.0054	0.0463578	0.73807	0.000401595	0.48288	0.541776	1.02928	0.436623	1.08893	0.290824	0.840233
HU03J22	unknown	0.000747217	1.90948	2.60519e-06	2.80897	0.357216	1.02682	0.213385	1.20938	0.0128159	1.81668	0.0996939	1.40509
HB14F22	protein phosphatase 2A B'teta subunit	0.497506	1.06105	0.000103024	2.73474	0.41299	0.909427	0.0716839	1.49563	0.572652	1.02484	0.659678	0.955183
HA21C12	alpha-expansin	0.019856	1.40518	2.36836e-06	2.6213	0.0174401	0.669323	0.109283	0.733959	0.270698	0.828828	0.493994	0.915988
HR01H05	protease inhibitor/seed storage/lipid transfer protein	0.0125286	1.54791	0.000298334	2.08399	0.0187169	0.71666	0.369594	1.16819	0.153946	0.835956	0.568388	0.978839
HB17E21	histone H4	0.0466554	1.25121	0.000169338	2.06411	0.0473124	1.32976	0.0198848	1.88488	0.116969	0.867574	0.0215257	2.21484
HB05E21	RecQ helicase l	0.000237467	1.96315	0.000151338	2.03404	0.348006	1.08015	0.102784	1.3823	0.134144	1.26641	0.413481	1.06515
HV14I20	carboxylic ester hydrolase	0.370803	1.07195	0.000239046	2.01828	0.361534	0.89466	0.360881	0.874922	0.392525	1.07899	0.301774	0.873619
HY10M04	tRNA-(N1G37) methyltransferase	0.399179	0.928899	0.000265098	2.0171	0.435386	1.07478	0.504808	0.974341	0.301692	0.836947	0.571516	0.992129
HV14F10	EXPANSIN A	0.00929944	1.51742	0.000332439	2.00906	0.648957	0.995966	0.0591869	1.51926	0.0437355	1.52029	0.0507152	1.79809
HT01C19	unknown	0.00315513	1.66306	9.35502e-05	2.00692	0.101828	0.803689	0.012429	0.541839	1.2947e-05	0.315056	0.0362552	0.62674
HB21N12	unknown	0.286496	0.918844	0.000279466	2.00025	0.000262493	2.54872	0.396775	1.09402	0.499921	1.06323	0.690685	0.928297
HB04E08	Subtilisin-chymotrypsin inhibitor	0.434626	0.983616	0.396822	0.925891	0	8.09891	0.305061	0.837375	0.110465	1.37555	0.028952	1.86334
HY09N12	Beta-amylase 1 (BAM1)	0.183797	0.919979	0.483693	1.03143	0	7.29211	0.0376935	1.7512	0.00103387	2.72059	0.0137382	2.47388
HB22M14	phosphoric monoester hydrolase	0.200603	1.14944	0.0040375	1.09326	0	7.08847	0.117731	0.74737	0.126541	1.23815	0.365517	1.00402
HY09E11.1	unknown	0.379039	1.05792	0.432589	0.968985	0	6.84755	0.379771	0.888723	0.0690879	1.40924	0.290167	1.09171
HF11O03	beta-amylase 1 (BAM1)	0.285659	1.14595	0.272478	1.08708	0	6.84026	0.465609	0.913408	0.0977948	1.39476	0.263749	1.19485
HA22J14	Nitrogenase molybdenum-iron protein, alpha and beta chains	0.317607	0.980516	0.251281	0.899315	0	6.81701	0.000209205	3.77512	0.0372744	1.52618	0.0843915	1.5339
HB21C14	eukaryotic initiation factor 4 (eIF4)	0.398732	0.938205	0.339928	0.931762	0	6.68322	0.0729109	0.671241	0.384812	1.10336	0.279249	1.08273
HF03O17	alpha-glucan branching enzyme, alpha-amylase	0.612985	1.0077	0.231772	1.13581	0	6.08917	0.0649714	0.655473	0.265644	1.15825	0.43672	0.944072
HB21P22	light stress-responsive one-helix protein-like	0.0696858	1.27662	0.277552	1.15982	0	5.61232	0.121998	1.13273	0.499276	0.953063	0.49334	0.971116
HB08J15	serpin	0.0261402	0.757189	0.353671	1.09288	0	5.31688	0.154986	0.752311	0.0418222	1.52369	0.390667	1.08853
HB25M12	prolamin	0.341366	0.917028	0.227072	0.865852	0	5.23924	0.0405163	0.617729	0.193225	0.785194	0.0600936	1.63041
HB10D11	oxidoreductase, putative	0.177562	0.907948	0.100917	0.845704	1.57891e-07	5.1393	0.0374865	0.679818	0.128865	1.24947	0.453708	1.00541
HB09K08	adhesin	0.0114558	1.45953	0.0953898	1.19625	2.36836e-07	4.94613	0.0251232	0.627363	0.0340455	1.60543	0.325348	1.15081
HB11N02	grain softness protein 1, uroindoline-B precursor	0.237792	0.955641	0.225389	0.946642	2.36836e-07	4.90926	0.120665	0.725123	0.0367643	0.634625	0.0532906	0.663688
HB01B20	C hordein	0.2173	0.873399	0.45132	1.02369	2.36836e-07	4.72647	0.16159	1.36643	0.00349507	2.0283	0.0904223	0.711665
HB21O02	ethylene response element binding protein	0.481995	1.01238	0.389059	0.945367	2.36836e-07	4.71646	0.00743499	0.496465	0.227809	1.16376	0.479381	1.00707
HT03D08	B1-hordein	0.401416	0.968465	0.436472	0.990951	2.36836e-07	4.64184	0.0551022	0.688789	0.393981	1.07759	0.139999	1.35229
HB10D01	soluble epoxide hydrolase	0.40113	1.05799	0.300558	0.914776	4.73672e-07	4.52765	0.203398	0.802552	0.0319676	1.4637	0.416924	1.43871
HY10F21	Beta-amylase 1 (BAM1)	0.363102	1.02354	0.129851	0.832062	7.89453e-07	4.40244	0.000339623	3.65389	0.000778085	3.02697	0.0108668	2.59988
HB01O23	B3-hordein	0.0380175	0.781135	0.182825	1.0847	4.73672e-07	4.39801	0.0526968	0.680216	0.288487	0.857985	0.0404671	0.624536
HB23H08	unknown	0.656164	0.982468	0.351421	0.944638	6.31562e-07	4.33477	0.14612	0.74164	0.0738518	1.34135	0.0119829	0.557472
HS17N06	unknown	0.000267703	1.87725	0.0520095	1.30391	7.89453e-07	4.32455	0.0332129	1.45268	0.00185592	2.25516	0.0324758	1.61229
HT13A06	hordein	0.151348	0.996292	0.0194867	0.787102	1.18418e-06	4.23634	0.370115	0.921586	0.11346	1.37459	0.0549465	1.72972
HF06C06	Peroxiredoxin	0.103832	0.792076	0.0727055	0.769108	1.34207e-06	4.23385	0.234429	0.808542	0.0158297	1.6874	0.210343	1.26937
HB25A10	putative CEO protein	0.000742875	0.565322	0.0198269	0.689095	1.89469e-06	4.05161	0.0610066	0.66993	0.316313	0.876282	0.0521788	1.72269
HF12M04	triticin, seed storage globulin 1	0.266412	0.921598	0.152313	0.835192	2.52625e-06	3.97116	0.122256	0.753828	0.187413	0.79235	0.205918	0.780661
HB22A14	CYP51G1 (CYTOCHROME P450 51)	0.203544	0.848698	0.448606	1.04923	3.3157e-06	3.83307	0.0104092	2.14119	0.000969211	2.66273	0.0124738	2.34456
HB29B20	Exocyst complex component Sec6	0.688248	0.987018	0.156498	1.2085	3.63148e-06	3.77244	0.0260718	0.613781	0.0432467	1.49164	0.343949	1.1267
HT02K15	unknown	0.448001	0.952161	0.414135	0.976434	4.49988e-06	3.77015	0.036295	0.611199	0.278027	0.856329	0.19838	0.952697
HF12N10	unknown	0.310323	0.914983	0.765633	0.960847	3.71043e-06	3.74792	0.218949	1.24616	0.00700521	1.99754	0.0137806	2.21657
HB22P08	Rab5-interacting family protein	0.408757	1.04667	0.0863674	0.783898	4.1841e-06	3.70817	0.0983114	1.42255	0.191355	1.21148	0.230052	1.18068
HB22A22	unknown	0.147652	0.851965	0.41146	0.924126	4.42094e-06	3.70702	0.0671767	1.61848	0.0449961	1.5829	0.0334568	1.91624
HB02L04	ATP-citrate lyase	0.0489502	0.868225	0.556744	1.02023	5.36828e-06	3.6472	0.102726	1.46671	0.026431	1.66141	0.253989	1.15272
HF23D20	unknown	0.333934	1.06957	0.050297	1.35134	5.9209e-06	3.61799	0.429545	1.07144	0.0628825	1.50111	0.21473	1.2466
HB14A05	unknown	0.173049	0.840197	0.357156	0.909647	5.84195e-06	3.59822	0.0364901	0.732284	0.310567	0.848648	0.0967458	0.693369
HF09P02	unknown	0.040871	0.772083	0.177979	0.931595	7.10508e-06	3.57253	0.313171	0.997939	0.0313059	1.699	0.162647	1.30802
HT10G24	unknown	0.00158585	1.42504	0.00977761	1.23579	8.05242e-06	3.54949	0.0965109	0.698172	0.0363282	1.50591	0.439637	1.04808
HY10K04	D hordein	0.713334	0.985411	0.437918	0.984418	6.31562e-06	3.53299	0.0358896	1.79346	0.284201	1.15642	0.477261	0.907204
HB04M01	Trypsin inhibitor	0.0567944	0.769115	0.158402	0.91032	7.97347e-06	3.5301	0.488481	0.926094	0.26382	1.18073	0.606626	0.981421
HF22H23	Neutral/alkaline nonlysosomal ceramidase	0.414868	0.96067	0.496376	1.01837	9.86816e-06	3.49029	0.318811	1.1166	0.013576	1.88318	0.223041	0.830927
HT05I14	serpin	0.246823	1.12058	0.177172	1.17203	8.05242e-06	3.46304	0.0181664	0.614037	0.0328444	1.68199	0.254721	1.18888
HH01K24	sugar-phosphate isomerase	0.00172653	0.604037	0.283728	1.11029	1.24734e-05	3.40259	0.0269747	0.600439	0.382586	0.931813	0.00620099	0.5403
HB23J23	putative protein, with 2 coiled coil-4 domains (1O284)	0.451025	0.978123	0.392834	0.935333	1.17628e-05	3.40119	0.099338	1.4234	0.0922059	1.34228	0.215931	1.23252
HB10B04	aldose 1-epimerase	0.029296	0.734605	0.0184775	0.731943	1.24734e-05	3.38235	0.475311	1.00762	0.0223106	1.58455	0.362031	0.99448
HF21F07	unknown	0.251606	1.09745	0.247087	0.948452	1.04997e-05	3.37323	0.469572	1.14375	0.21404	0.830001	0.128469	0.733476
HB23H12	unknown	0.00721978	0.658787	0.190042	0.905832	1.45259e-05	3.34985	0.0525844	0.846106	0.794729	0.930938	0.128479	1.28415
HB08F14	unknown	0.126681	0.897523	0.30969	0.957989	1.54733e-05	3.34443	0.333383	0.861911	0.380651	1.09366	0.102133	1.42792
HB21A08	Cdc45 (CELL DIVISION CYCLE 45)	0.0431847	1.32697	0.22782	0.900262	1.35786e-05	3.34101	0.05987	1.66226	0.0125866	2.01258	0.105607	1.52711
HB17C17	esterase/lipase/thioesterase family	0.176561	0.83058	0.206237	0.852909	1.53943e-05	3.32563	0.139292	1.3971	0.0611039	1.51215	0.291299	1.16706
HY05J23	unknown	0.28618	1.11017	0.18172	0.860394	1.53943e-05	3.32103	0.193288	0.766268	0.209975	1.23036	0.0311557	2.03307
HB31K11	ribosomal protein L18	0.0678718	1.29667	0.0417857	1.35932	1.71311e-05	3.31006	0.567328	0.947311	0.0281134	1.5593	0.0362707	0.643426
HB16I17	Transposase of Tn10	0.0933937	0.807122	0.0814309	1.26676	1.71311e-05	3.30074	0.227033	1.0575	0.300966	1.16846	0.366067	1.08087
HB20N08	LIM domain containing protein	0.0214998	0.791074	0.134623	0.885034	1.65785e-05	3.25782	0.0737339	1.504	0.0272237	1.58275	0.103285	1.44976
HF17C12	cyclin-dependent kinase-like 10 (CKL10)	0.545617	1.00084	0.570036	1.01961	2.35257e-05	3.24406	0.215482	1.02648	0.398118	1.09972	0.0336576	1.8928
HT01M22	B1-hordein	0.0784516	0.867426	0.333465	1.00014	2.11573e-05	3.24137	0.00229747	0.522442	0.0110475	0.603906	0.00237546	0.464142
HT12H02	B hordein	0.192206	1.18049	0.206906	0.86982	2.00521e-05	3.23311	0.322317	0.879874	0.227745	1.19793	0.128569	1.40963
HB01D10	translation elongation factor, calmodulin binding	0.0692171	0.785409	0.478341	1.00401	2.47099e-05	3.22373	0.0622611	0.683134	0.71286	0.937859	0.00251788	0.426069
HB20B17	nucleoporin PRECOZ (PRE)	0.0603035	0.77526	0.327091	0.927908	2.07626e-05	3.21482	0.00921157	0.568936	0.101943	0.732916	0.0377781	0.610207
HB21F24	Nodulin MtN21 intrinsic protein (NIP1)	0.0457947	1.26305	0.195165	1.01358	1.95784e-05	3.21177	0.291324	0.85026	0.270343	0.820544	0.448439	0.960248
HF22L02	RNA-binding protein	0.245707	0.865952	0.3686	1.10342	2.83414e-05	3.19744	0.404663	0.946473	0.41984	1.00731	0.152958	1.37968
HB31J01	Autotransporter adhesin	0.0793283	0.7922	0.365389	1.03348	2.66046e-05	3.179	0.165704	0.783547	0.401657	0.949088	0.0724289	1.56377
HF04H14	Avenin precursor, seed storage protein (gluten)	0.706455	0.964689	0.243532	0.874614	2.7473e-05	3.17418	0.0229617	1.998	0.00866504	2.31765	0.0259187	2.37488
HB24J20	protein phosphatase type 2C	0.0860924	0.789557	0.276444	0.88065	1.76837e-05	3.167	0.0328952	0.637555	0.182372	1.26199	0.219318	1.23751
HF13J07	globulin Beg1 precursor	0.788723	0.947555	0.772789	0.973056	1.69732e-05	3.16612	0.333896	0.943346	0.0342398	1.71704	0.0831264	0.699882
HF11K20	Trypsin inhibitor	0.0396401	0.7941	0.0891054	0.955223	2.28941e-05	3.15693	0.115856	1.46414	0.0626403	1.52548	0.15837	1.35433
HB20D09	unknown	0.46319	1.03959	0.467288	0.960395	2.94466e-05	3.15099	0.0607877	0.646213	0.419053	0.882061	0.111668	1.42116
HB09C12	leucine-rich repeat extensin	0.0173965	0.713594	0.140318	0.850622	3.6078e-05	3.1498	0.366398	1.11869	0.328465	1.13983	0.348058	1.0319
HY09N22	Trypsin inhibitor	0.0323135	1.402	0.1177	1.25779	2.4473e-05	3.1357	0.0565696	1.65771	0.0218071	1.81654	0.205604	1.24296
HB21C15	Acyl-CoA-binding protein	0.331227	1.16067	0.492182	1.22545	2.43151e-05	3.1325	0.0859739	1.52442	0.0434148	1.53915	0.365643	1.11367
HB29H15	SEC14 cytosolic factor family protein / phosphoglyceride transfer family protein	0.591673	1.01302	0.381303	0.924859	2.21047e-05	3.129	0.369044	1.11772	0.651706	0.99369	0.44606	0.889202
HB32G16	Prolamin	0.110139	0.816586	0.477584	1.01901	3.62359e-05	3.12091	0.492441	0.910217	0.410669	1.0921	0.0219154	1.98921
HA21P09	Trypsin inhibitor	0.298003	0.908848	0.488848	1.03696	2.5973e-05	3.11956	0.0230818	1.81308	0.0192201	1.70968	0.156688	1.3294
HB21K21	monoterpene synthase	0.124202	0.901855	0.235871	1.0431	4.31041e-05	3.1195	0.315351	0.852686	0.252678	0.848917	0.406981	0.900455
HB21C19	protein kinase Ck2 regulatory subunit 2	0.0746899	0.783051	0.432827	0.979567	2.7394e-05	3.11783	0.295884	1.20587	0.176433	1.2642	0.316206	0.876936
HB20P01	CBS domain containing membrane protein	0.188212	0.847161	0.232655	0.866634	3.24465e-05	3.1173	0.29502	1.00528	0.2207	1.18327	0.0216808	1.99221
HF22D18	peroxidase 12	0.00365454	0.616306	0.259602	1.07964	2.22626e-05	3.10335	0.0597019	0.774617	0.0386446	1.67167	0.129143	1.45565
HB22H01	unknown	0.40419	0.978039	0.182218	0.876905	4.10516e-05	3.10265	0.0836886	1.47178	0.0698927	1.47651	0.225977	1.21932
HB20I04	unknown	0.658471	0.96993	0.692433	1.00476	3.3236e-05	3.10032	0.179606	0.889184	0.263446	0.868384	0.375964	0.867383
HB21I07	unknown	0.27882	0.899396	0.567191	1.02791	3.7578e-05	3.08638	0.265274	1.21133	0.0323508	1.55129	0.186152	1.16145
HB21M10	Kelch motif protein	0.371628	1.03669	0.298893	0.918641	3.06308e-05	3.06767	0.169559	1.32601	0.0272288	1.58427	0.273118	1.18915
HT03I19	phosphoric monoester hydrolase	0.364222	0.931668	0.209144	1.10477	3.22886e-05	3.0605	0.0381403	0.743425	0.0665688	0.983485	0.0209701	0.663841
HB21H02	BRI1-KD interacting protein	0.0562195	0.776423	0.167878	1.21032	4.94987e-05	3.05217	0.294417	1.18267	0.272094	1.17378	0.386275	1.10074
HF01G17	OsNAC4-like protein	0.0904228	0.786151	0.341174	1.09793	3.24465e-05	3.03387	0.214034	0.904714	0.0584589	1.53126	0.268302	1.20069
HB20E12	huntingtin-interacting protein HYPK	0.250149	0.903198	0.180933	1.17464	4.66567e-05	3.02823	0.213806	0.819968	0.599619	0.980583	0.244639	0.845154
HF01J02	inositol 1,3,4-trisphosphate 5/6-kinase	0.6249	1.01255	0.106347	1.24093	4.72093e-05	3.00863	0.116176	1.31352	0.0236101	1.43029	0.241183	1.23121
HB28I22	unknown	0.438544	0.966095	0.160773	0.885544	6.18142e-05	2.99044	0.476241	1.08241	0.292401	1.14748	0.430512	1.04725
HB21E07	unknown	0.115197	0.820999	0.140381	0.913892	5.96037e-05	2.98537	0.0381223	1.76975	0.0242823	1.71644	0.0656071	1.57884
HB03F08	27K protein	0.0629984	0.948345	0.00796597	0.719347	3.24465e-05	2.98159	0.0699202	0.665175	0.0102836	0.567191	0.0223556	0.588508
HB19F22	inositol-1, 4, 5-trisphosphate 5-phosphatase	0.23361	0.89049	0.161871	0.849296	7.26297e-05	2.9629	0.222893	1.25953	0.0861408	1.45323	0.284335	1.13353
HB09A21	unknown	0.0125404	0.691854	0.0303524	0.762342	3.39465e-05	2.96188	0.160768	0.843032	0.305005	0.947198	0.167186	0.851909
HB02H03	dimeric alpha-amylase inhibitor	0.498895	1.03573	0.29018	0.883775	4.37357e-05	2.95497	0.52481	1.03884	0.510031	1.06118	0.399629	1.00427
HF14E08	blight resistance protein SH20-like/NBS-LRR resistance protein	0.457829	0.964351	0.291621	1.08851	4.65777e-05	2.94826	0.287153	1.17697	0.0116237	1.72952	0.258852	1.11222
HB08A15	ethylene-response protein,two-component response regulator	0.00872867	0.763648	0.00454835	0.642967	5.45512e-05	2.93998	0.208326	1.28333	0.042796	1.45781	0.243074	1.16625
HF11C15	senescence-associated protein -related	0.0817683	0.782928	0.0603834	0.754626	4.38936e-05	2.92729	0.134977	0.739301	0.0429675	1.51474	0.241939	1.22449
HF13O06	myosin heavy chain	0.0999956	0.802818	0.395281	1.01745	6.38667e-05	2.91854	0.165236	0.757041	0.0183567	1.73508	0.0824122	0.686072
HF16N21	lipid transfer protein	0.218114	0.92939	0.0828419	1.2893	6.07089e-05	2.90549	0.0847967	0.708509	0.383439	1.09692	0.0163942	0.60396
HB21K23	hypoxia-responsive family protein	0.119417	0.863748	0.123488	0.884192	4.87882e-05	2.90011	0.0615888	0.686188	0.0444888	0.667377	0.0636527	0.676582
HB11O15	small nuclear ribonucleoprotein D2	0.444333	1.05041	0.470707	1.0344	5.27355e-05	2.89974	0.0659526	0.960316	0.254812	1.01256	0.308087	1.11571
HT09M04	lipid transfer protein; glossy1	0.0151182	1.34918	0.00969574	1.50463	4.59462e-05	2.89047	0.0624732	0.735691	0.227298	1.1946	0.0104319	0.533312
HF03A16	unknown	0.202138	1.14977	0.310659	1.09933	7.22349e-05	2.86972	0.120357	1.01072	0.0197679	1.12773	0.0933631	1.10791
HF03I16	unknown	0.0184509	0.742828	0.19869	0.907774	0.000108629	2.83814	0.478531	1.16443	0.00498871	1.76652	0.221874	1.14787
HS04D19	ate embryogenesis abundant protein, group 3	0.0385258	1.26765	0.045178	1.25308	8.9524e-05	2.81309	0.053134	1.56537	0.264358	1.15287	0.0143855	0.547132
HF25I24	3-oxoacyl-[acyl-carrier-protein] reductase	0.438371	0.981976	0.297576	1.05468	9.61554e-05	2.8118	0.184358	1.31721	0.15307	1.30981	0.0940932	1.46002
HY07P03	unknown	0.102712	1.17039	0.186344	1.15233	7.92611e-05	2.80997	0.138919	1.26598	0.035287	1.34398	0.29751	1.17082
HB22A12	dimeric alpha-amylase inhibitor	0.511858	1.04026	0.420511	0.928057	7.22349e-05	2.80868	0.105282	1.11055	0.353745	1.12657	0.161043	1.35566
HB31E09	unknown	0.432418	1.06761	0.59174	1.02349	0.000121892	2.80299	0.332696	0.869771	0.432136	1.06122	0.374289	0.924924
HB20F18	unknown	0.264958	1.02173	0.388338	1.11112	0.00010105	2.76388	0.560874	0.978844	0.345258	1.09672	0.0459305	0.646691
HB11L11	Subtilisin-chymotrypsin inhibitor-2A (CI-2A)	0.461223	0.9836	0.0502727	1.36082	8.04453e-05	2.75896	0.246888	0.857387	0.00445844	2.06026	0.00690353	2.62727
HT01P13	lactoylglutathione lyase	0.0139882	0.693706	0.214488	0.864942	0.000113444	2.75681	0.0113418	0.547316	0.299756	0.864561	0.0115471	0.583174
HB19B05	casein kinase II alpha	0.565484	1.04488	0.207913	1.18294	8.084e-05	2.74807	0.66739	0.940835	0.225601	1.20093	0.403602	0.887236
HF18A22	formate dehydrogenase	0.605233	1.02233	0.423055	0.933213	0.000122365	2.7456	0.229426	1.20436	0.0265619	1.61038	0.00880406	2.7832
HF17D02	aldo/keto reductase	0.459358	1.00493	0.0560209	0.758098	0.000136023	2.73149	0.00596779	0.536216	0.0562919	0.764465	0.000253967	0.385712
HF19N14	27K protein	0.0570464	0.76475	0.0438618	0.823235	8.5182e-05	2.7294	0.120595	0.715031	0.0596731	0.692108	0.0268913	0.61253
HB06H17	dimeric alpha-amylase inhibitor	0.00844849	1.52804	0.0457438	1.27159	8.82608e-05	2.72558	0.314834	1.04015	0.143415	0.773463	0.386305	1.08413
HY07L05	pentatricopeptide (PPR) repeat-containing protein-like protein	0.325583	0.888263	0.512499	1.05896	0.000106102	2.72291	0.0898941	1.11362	0.107849	1.31531	0.206485	1.21494
HB09F08	phosphocholine cytidylyltransferase	0.0123097	0.693887	0.25013	0.874674	0.000192311	2.71446	0.170993	1.35537	0.0854723	1.37833	0.133362	1.34419
HF16F20	ubiquitin-fusion degradation protein	0.332109	0.92276	0.120217	0.851241	9.18134e-05	2.70867	0.0320112	1.61655	0.167786	1.22006	0.175573	1.24154
HF04F19	unknown	0.0247248	1.38679	0.539594	1.01702	0.000155443	2.70681	0.0588871	1.39153	0.00578716	1.62888	0.114919	1.09159
HB14N06	signal recognition particle receptor protein	0.384906	0.934593	0.496673	1.0528	0.000136023	2.69077	0.549037	0.962317	0.0718129	1.39117	0.0173818	2.1486
HB28A02	unknown	0.0856407	1.2634	0.163363	1.20229	0.000200679	2.6703	0.120017	1.37985	0.295097	1.12742	0.22028	1.2235
HB21P17	oligouridylate binding protein/RNA binding protein	0.166511	1.10763	0.0261214	1.40358	0.000250099	2.65276	0.0975625	0.741266	0.190785	0.808073	0.12452	0.713071
HB32A24	methionyl-tRNA synthetase	0.289639	1.13139	0.312891	0.903468	0.000123234	2.65261	0.317428	1.17451	0.479029	1.07812	0.184348	0.819471
HB19G15	hordoindoline A	0.23499	0.926113	0.210032	0.943987	0.000167364	2.64571	0.0768962	1.55786	0.458538	1.23198	0.10277	1.50183
HF16K18	unknown	0.200512	0.858222	0.419396	1.06903	0.000222073	2.64461	0.391029	1.0218	0.314858	0.974742	0.381204	1.05178
HT03M18	phospholipase D	0.350208	1.0705	0.126026	1.26246	0.000144707	2.64384	0.00272969	0.470905	0.0386755	0.651015	0.130912	0.781614
HB13O19	unknown	0.394357	0.932183	0.00705495	1.55105	0.000189627	2.63483	0.187692	1.29928	0.0182496	1.64854	0.288825	1.09658
HF03J14	nucleotide-sugar transporter	0.525929	1.04505	0.524191	1.05932	8.21031e-05	2.62291	0.088724	1.03134	0.00185095	1.7083	0.0430006	1.06015
HB31G19	replication licensing factor MCM3 homolog	0.379604	1.03533	0.0832252	1.28121	0.000274335	2.62273	0.24502	1.25645	0.365987	1.12307	0.0988895	1.42879
HB09J23	mitochondrial processing peptidase beta subunit, metalloendopeptidase	0.215685	0.876764	0.344073	1.10395	0.000254441	2.61839	0.414753	1.08153	0.0995169	1.32921	0.284055	1.15544
HT02G03	unknown	0.0536626	0.765428	0.284672	1.14816	0.000165627	2.61233	0.316284	0.838323	0.014104	1.64895	0.00505937	0.4587
HB20J09	unknown	0.00583508	0.654576	0.397323	1.05823	0.000248678	2.61032	0.237672	1.22026	0.246521	1.16194	0.177568	1.18716
HB20H18	unknown	0.0213446	0.749756	0.349094	0.973051	0.000211731	2.60543	0.43917	1.07872	0.229408	1.18842	0.290384	0.836784
HZ01A10	hydrolase, alpha/beta fold family	0.709823	0.981891	0.0970565	1.26474	0.000210626	2.60345	0.306417	0.872012	0.0134314	1.83978	0.319271	0.92989
HF22I24	abscisic acid-induced protein ABA7 - barley emb	0.135634	1.17644	0.111981	1.1753	8.6603e-05	2.59033	0.153545	1.19255	0.0101379	1.33248	0.0479289	1.08299
HF22G08	Enolase 3 (ENO3)	0.155347	1.20199	0.381079	0.96995	0.000181732	2.58797	0.0828836	1.01354	0.0028725	1.52197	0.0377972	1.0955
HY10K02.1	glyoxal oxidase	0.285237	1.0932	0.206889	1.0525	0.000120234	2.57302	0.391657	0.971696	0.0283347	0.625072	0.298005	0.836224
HT02H01	unknown	0.0517028	0.753008	0.351628	1.11568	0.00020131	2.55965	0.164017	0.744151	0.011881	1.71532	0.00870814	0.502902
HT02G04	40S ribosomal protein S15A	0.0382038	0.754624	0.23334	1.13843	0.000214968	2.55861	0.120988	0.718572	0.0022797	2.02862	0.0031931	0.438716
HB16B12	unknown	0.0673414	0.787785	0.685491	0.983792	0.000139654	2.54449	0.366731	0.926239	0.0435405	1.51321	0.0760479	1.59666
HB22C21	cellular apoptosis susceptibility protein / importin-alpha re-exporter	0.0649697	0.789793	0.171006	1.16491	0.000299755	2.52557	0.173528	1.33635	0.0503117	1.42639	0.180455	1.22084
HB26E09	ABC1 family protein kinase	0.161331	0.844643	0.294281	0.928267	0.000445094	2.52054	0.226678	1.05668	0.00277264	1.61982	0.0458616	1.09649
HA28F06	unknown	0.228638	0.869139	0.09338	1.22784	0.000358412	2.50331	0.0822327	1.43156	0.011402	1.71394	0.0191407	1.66803
HB03J05	unknown	0.313002	0.900537	0.186899	1.18163	0.000199574	2.49891	0.0663201	0.676939	0.790079	0.946344	0.701683	0.937613
HB14P17	U4/U6 snRNP-associated 61 kDa protein	0.427998	0.924592	0.431409	1.06784	0.000159154	2.49706	0.190645	0.76914	0.298446	0.842907	0.160658	0.747939
HF08H07	translation initiation factor eIF4-gamma/eIF5/eIF2-epsilon	0.620794	0.989101	0.472329	1.02269	0.000168311	2.49547	0.508254	1.05563	0.00900411	1.82802	0.265316	1.17966
HA16H12	unknown	0.0681509	0.771334	0.366477	0.943656	0.000192311	2.4944	0.367103	0.942379	0.0416777	1.60604	0.207876	1.25518
HB20N11	glucosyltransferase	0.302429	0.94051	0.219178	0.923934	0.000190653	2.49349	0.366675	0.902986	0.178867	1.2525	0.139127	1.37209
HY07A07	B1 hordein	0.0926845	0.922964	0.0419497	1.24168	0.000450857	2.49105	0.0746155	1.57352	0.0491303	1.5042	0.0309469	1.84731
HT01D08	structural constituent of nuclear pore	0.458687	0.931258	0.0661108	1.25337	0.000247967	2.49058	0.257995	1.11493	0.000759454	2.40293	0.158084	0.838545
HB22F15	DNA helicase	0.502109	1.00465	0.431035	1.07503	0.000344833	2.48769	0.509604	1.05396	0.257951	1.17724	0.219382	1.17579
HT02F02	unknown	0.695902	0.97645	0.375652	0.923384	0.000297861	2.46771	0.25223	0.815579	0.0406876	1.51567	0.015956	0.541646
HB29H01	methionine gamma lyase	0.00812047	0.663677	0.174341	1.15455	0.000249941	2.46659	0.0116773	0.519328	0.0564265	0.687341	0.0260367	0.582597
HZ41C11	unknown	0.55385	1.04836	0.0344733	1.38551	0.00038549	2.46421	0.277945	1.03175	0.0332734	1.16844	0.0912771	1.09072
HB22N02	vacuolar proton-inorganic pyrophosphatase	0.088128	0.795032	0.449187	0.971555	0.00029565	2.46222	0.00571161	2.41867	0.00153541	2.75223	0.00523723	3.2898
HY04M15	transducin family protein / WD-40 repeat family protein	0.172033	1.13544	0.615179	1.01573	0.000271256	2.45279	0.210143	0.867036	0.050445	1.5271	0.409456	0.992597
HF04H19	polyamine oxidase	0.399494	1.17637	0.435906	1.01615	0.000425989	2.4495	0.0994612	0.888186	0.0155067	1.2639	0.0703326	0.977471
HB04P13	unknown	0.0208532	1.42351	0.366126	1.09318	0.000206679	2.42956	0.0864877	0.688404	0.716734	0.959631	0.386119	0.915961
HT02D05	unknown	0.0567499	0.787758	0.430376	1.06188	0.000320834	2.42888	0.371876	0.855771	0.00836291	1.75217	0.0223697	0.58331
HZ40I08	putative peptidyl-prolycis-trans isomerase	0.600057	1.01271	0.133865	0.843842	0.000208968	2.42712	0.144031	0.984341	0.0280105	1.39382	0.214164	1.20228
HM03J06	organic cation transporter	0.0404483	1.32055	0.0436219	0.717132	0.000417778	2.4221	0.0705753	0.854226	0.328794	1.33896	0.153834	1.31878
HA01F05	N-acetyltransferase ELO3 (ELONGATA 3)	0.200355	1.14084	0.220038	1.14876	0.000298808	2.42161	0.215857	1.24665	0.0224607	1.66065	0.36964	1.04969
HB04I10	unknown	0.0100294	0.724011	0.143821	0.901518	0.000487961	2.41588	0.413817	0.891173	0.628496	1.01221	0.634777	0.965758
HB31M03	auxin-regulated protein GH3 homolog At2g46370	0.00779198	1.45949	0.627924	1.0249	0.00029415	2.41275	0.288975	1.02516	0.736199	0.96293	0.399639	1.09008
HF13P01	formate-tetrahydrofolate ligase (10-formyltetrahydrofolate synthetase)	0.633274	1.00045	0.750904	0.970922	0.000650588	2.36234	0.397309	1.00923	0.424854	1.07931	0.138939	1.35384
HB10D10	chloroplast nucleoid DNA-binding protein	0.033741	0.733283	0.379911	0.921245	0.000275282	2.35664	0.444805	0.894523	0.235116	0.806545	0.331931	0.857489
HF04I08	unknown	0.19666	0.934999	0.0663868	0.8118	0.000725586	2.35615	0.123994	1.2765	0.00624244	1.69918	0.0994118	1.09965
HZ41G16	carbohydrate kinase	0.308849	1.10243	0.398822	0.921942	0.000418884	2.34544	0.400471	1.12889	0.00736646	1.55578	0.0509994	0.882465
HY07C07	unknown	0.758301	0.966197	0.271791	0.885244	0.000785585	2.33175	0.289056	0.992656	0.207777	0.857763	0.462368	0.914214
HZ48J15	unknown	0.245461	0.856293	0.727064	0.993821	0.00087424	2.32952	0.0462638	0.846783	0.00845378	1.32856	0.00888956	0.805559
HB25P13	unknown	0.11328	0.913531	0.0961004	0.862932	0.000327702	2.32225	0.480263	0.938343	0.382446	0.903242	0.336419	0.875095
HF02P17	putative serine/threonine kinase	0.654602	0.9902	0.184198	1.17895	0.000949238	2.31671	0.0286886	0.687167	0.0593899	0.991321	0.0389785	0.738877
HB20H04	unknown	0.0762814	0.795866	0.240597	0.881407	0.000572353	2.31324	0.46363	1.08308	0.408431	1.0723	0.243613	1.23026
HT11G06	oleosin	0.139494	0.942142	0.110418	0.858961	0.000423936	2.3093	0.154936	1.37674	0.062951	1.5517	0.130287	1.43479
HB25J14	hydroxyproline-rich glycoprotein	0.0876114	1.27271	0.480603	1.06767	0.000498618	2.30685	0.00344557	0.502256	0.32528	1.14387	3.3157e-06	0.236924
HB21B15	RNA binding ribonucleoprotein	0.429753	1.07619	0.596103	1.00097	0.000406489	2.28739	0.0759275	0.666788	0.0961781	0.711728	0.318397	0.84428
HV13K06	oxidoreductase	0.409732	0.938381	0.00215323	0.58581	0.000424094	2.28074	0.0260418	1.83701	0.231606	1.21631	0.22912	1.22371
HT06B08	unknown	0.0227769	0.902181	0.00495682	1.25118	0.0008189	2.27084	0.303397	1.13848	0.0386252	1.23893	0.0320876	1.667
HA13B12	At EARLY FLOWERING 3	0.216535	1.1475	0.1357	1.2017	0.00071335	2.25962	0.503083	1.05574	0.467711	1.06968	0.369458	1.09235
HB20M16	ribosomal protein L17	0.000306071	0.501751	0.252679	0.911678	0.000840215	2.25705	0.0746411	1.52893	0.0163321	1.78812	0.07529	1.54857
HB22D18	COB (COBRA)	0.601625	1.01687	0.0673035	1.2639	0.000517328	2.25587	0.463444	0.910728	0.430678	0.907131	0.564442	0.961329
HS05L16	small nuclear ribonucleoprotein	0.277069	1.11792	0.134429	1.19829	0.00097979	2.25125	0.174098	0.969842	0.0243726	1.13411	0.0581301	1.01157
HF09P21	ORIGIN OF REPLICATION COMPLEX 1A	0.0261128	0.71619	0.518184	1.06105	0.0007919	2.24998	0.0531663	0.704594	0.0734525	0.73277	0.0493281	0.66648
HF12F17	oleosin 2	0.0795268	0.904451	0.059472	0.814142	0.000590116	2.24717	0.191557	1.30771	0.0104295	2.08544	0.0486969	1.79927
HF25H22	leucine-rich repeat transmembrane protein kinase	0.34782	1.08401	0.48312	1.06604	0.000804689	2.24486	0.14539	0.770296	0.0224862	1.74012	0.112424	0.736968
HY04J11	malate dehydrogenase	0.359356	0.954528	0.310896	0.911051	0.000638825	2.24025	0.514926	1.05137	0.21209	1.21774	0.0342675	1.88142
HF03L17	proteinase inhibitor Rgpi9	0.147524	1.21511	0.691127	0.970873	0.000702455	2.23819	0.558304	0.999837	0.00200963	2.47533	0.00813484	2.60329
HZ38B06	MYB-related transcription factor (CCA1)	0.262388	1.13737	0.40706	1.09491	0.000803663	2.23769	0.176487	0.814453	0.0683741	1.3809	0.185102	0.913348
HB15B18	Alpha-amylase/trypsin inhibitor CMb precursor	0.496694	1.05153	0.182839	0.838138	0.000488592	2.23213	0.139402	0.748566	0.621465	1.01405	0.420394	1.07985
HT03F09	tesmin	0.47096	1.07142	0.0758298	1.27188	0.000698824	2.22294	0.460237	0.957144	0.00145804	2.13543	0.0139177	0.533419
HZ39N22	pfkB-type carbohydrate kinase	0.178464	1.14997	0.103317	1.22129	0.000118734	2.21985	0.0214943	0.903071	0.00457646	1.21278	0.00772835	0.86723
HS01K16	CULLIN	0.149511	0.88708	0.531372	1.00557	0.000436567	2.21711	0.0457952	1.04426	0.00142086	1.65051	0.0135145	1.34781
HP01B01	unknown	0.0886924	0.781548	0.000563669	0.525059	0.00107642	2.21664	0.0374106	0.755297	0.0127647	1.31605	0.0231636	0.843801
HF07N23	MYB28 protein	0.179141	1.12074	0.460489	1.00012	0.00105147	2.21577	0.339099	1.1214	0.0147123	1.63507	0.137709	1.06677
HB28N09	unknown	0.029277	0.753497	0.291184	0.988335	0.000594458	2.21297	0.0211292	0.56832	0.388112	0.87418	0.129215	0.723252
HF13H04	ribosomal protein L6	0.489421	1.06051	0.432636	0.941243	0.000680193	2.21266	0.12012	0.756924	0.186554	1.22648	0.0424501	0.677984
HF04A24	zinc finger transcription factor ZFP30	0.0411591	0.762375	0.182245	0.875111	0.000985632	2.21134	0.101196	0.966417	0.302636	1.37921	0.25551	1.21877
HV04O04	Transcription factor HBP-1b(c1)	0.104645	0.792053	0.732314	0.96367	0.00087053	2.19614	0.292373	0.986713	0.182612	1.05476	0.218096	0.965548
HK04G11	AFG1-like ATPase	0.346893	1.07118	0.151887	1.18317	0.000822926	2.19474	0.0947982	0.915191	0.0312941	1.02994	0.122447	1.03731
HZ51B05	harpin-induced family protein / HIN1 family protein	0.293405	0.989339	0.167794	0.848858	0.00175156	2.19092	0.0334425	0.769237	0.0445062	1.14453	0.0801003	0.988462
HT02I15	pumilio/Mpt5 family RNA-binding protein	0.458816	1.01508	0.0493296	1.32825	0.000862083	2.18177	0.0888172	0.703226	0.294247	0.966329	0.154927	1.06395
HS14E23	DNA-directed RNA polymerase, mitochondrial	0.0681794	0.821277	0.12348	0.899281	0.000598879	2.17903	0.0240208	0.709833	0.0369791	1.1543	0.0619892	0.927532
HF22G20	MATE efflux protein	0.143245	1.18759	0.308339	1.07801	0.0010596	2.16509	0.105177	0.97143	0.0493338	1.10672	0.0722975	0.994281
HT01F06	B3-hordein	0.0142245	1.30447	0.0102184	1.56855	0.0011695	2.16407	0.0240913	1.85583	0.00280627	1.96688	0.0945993	1.415
HF04H17	transcription factor AREB3 (ABA-RESPONSIVE ELEMENT BINDING PROTEIN 3)	0.388705	1.08395	0.548378	1.02897	0.00172377	2.1612	0.155246	0.770945	0.369911	0.89662	0.467148	0.966568
HA16K15	dispatched B	0.179716	0.845065	4.84724e-05	0.42884	0.000632352	2.15671	0.134017	1.2296	0.371554	1.09064	0.296727	1.16334
HS01H02	heat shock transcription factor A3	0.210223	0.851239	0.317282	0.893291	0.00115592	2.14196	0.304508	1.12589	0.310793	1.15318	0.260923	1.15949
HI02J18	UDP-glucoronosyl/UDP-glucosyl transferase	0.334441	0.924452	0.4812	1.01395	0.00090795	2.13607	0.153699	0.857945	0.279601	1.06151	0.0257913	0.664011
HB27E03	WHIRLY 3	0.324751	0.937244	0.387249	0.959137	0.00144857	2.13006	0.148069	0.829411	0.321691	1.10265	0.4544	0.997398
HB08G12	kinesin-like calmodulin-binding protein	0.00582348	0.650249	0.0666848	1.25489	0.00087424	2.12699	0.00166251	0.442872	0.11813	0.800948	0.113983	0.740992
HZ49N12	leucine-rich repeat family protein	0.149057	0.836901	0.302365	1.07091	0.00150225	2.12237	0.0294201	0.883955	0.0404207	1.08512	0.0384776	0.917098
HF03C04	transducin / WD-40 repeat protein family	0.453508	0.945768	0.32818	1.12445	0.00255499	2.11914	0.0610486	0.799379	0.0292339	1.12697	0.0235891	0.884923
HY07E18	hordein B3	0.216269	0.879479	0.355998	1.03281	0.00133702	2.10977	0.335536	1.53067	0.143564	1.31147	0.0853028	1.56334
HB24H09	transcription factor APFI	0.746425	0.970728	0.0208265	1.44029	0.000879372	2.10764	0.362376	0.857896	0.270015	0.839296	0.0470557	0.632132
HZ36O03	coatomer protein gamma 2-subunit	0.335399	1.10274	0.564176	1.03364	0.00129865	2.09568	0.140688	0.840582	0.124281	0.876852	0.307319	1.07212
HF02F17	formamidase	0.271982	0.879251	0.385987	1.04015	0.00187258	2.09566	0.124713	1.01758	0.216005	1.26604	0.0941784	0.912552
HB04H15	unknown	0.143054	0.830719	0.186663	0.841676	0.0010986	2.09539	0.0497122	0.633786	0.0172913	1.59541	6.54456e-05	0.327865
HB21G24	putative disease resistance protein	0.358185	1.09211	0.318099	0.942776	0.00119342	2.09358	0.336726	0.883246	0.0298915	1.56454	0.000658562	0.378719
HT11J05	DnaJ	0.323529	1.10887	0.175449	1.19816	0.00106024	2.0927	0.0236958	0.574899	0.191743	1.11058	0.352218	0.948326
HB22N07	transcriptional co-repressor	0.262585	0.877234	0.478691	0.966136	0.00140625	2.09173	0.202327	1.27316	0.0135753	1.79845	0.045183	1.75871
HF21L20	unknown	0.470509	0.936691	0.355819	0.923976	0.0022872	2.0911	0.000875977	0.450239	0.0017833	0.578027	0.00137199	0.467361
HS16E06	SLT1 protein (ion homeostasis related protein)	0.404863	0.947546	0.250816	1.07981	0.0019419	2.09063	0.088187	1.47321	0.0349432	1.52832	0.164878	1.00548
HF02N18	protein kinase	0.0828958	0.79614	0.0260259	0.672188	0.00236512	2.08595	0.0792318	0.793649	0.0484698	1.01825	0.0798931	0.974519
HF02F10	unknown	0.403448	1.04067	0.293139	0.882495	0.00247091	2.07751	0.252765	1.0407	0.0262992	1.4793	0.204049	1.09292
HZ01C09	Rab GTPase homolog A3	0.13158	0.891673	0.4904	1.19369	0.00136931	2.07271	0.480556	1.2567	1.18418e-06	7.2559	0.00036528	5.788
HA08C14	tetratricopeptide repeat(TPR)-containing protein-like	0.436112	0.947069	0.336075	0.986956	0.00185671	2.06192	0.330945	0.929541	0.0553435	1.50371	0.175402	1.2574
HB09P06	ACT domain containing protein	0.120783	0.833142	0.110763	1.25606	0.00162777	2.06178	0.161908	0.825452	0.146468	0.846871	0.402947	0.991417
HB21J20	unknown	0.0201908	0.691692	0.531443	1.01454	0.0019115	2.06125	0.390028	1.04537	0.0530698	0.689262	0.272944	0.859117
HZ40F22	unknown	0.392766	1.0928	0.373649	1.0905	0.00135652	2.0583	0.0970828	1.1212	0.0346549	1.20231	0.119802	1.15264
HY02M18	unknown	0.124364	0.857312	0.00130623	0.560753	0.00107752	2.05578	0.242199	0.902933	0.274944	1.17574	0.230627	1.22681
HF19P12	transcription coactivator	0.0886077	1.23611	0.185972	1.15436	0.00164364	2.0543	0.0486827	1.66168	0.0177368	1.84392	0.0187167	2.34676
HB29O03	SCAR2 -like	0.311918	1.04245	0.415205	0.925139	0.00118813	2.05352	0.0180999	0.548173	0.423994	0.973742	0.409783	0.950644
HB11A06	ribosomal RNA apurinic site specific lyase	0.0590531	0.860549	0.104473	0.827593	0.00196376	2.04694	0.403958	1.08889	0.321657	1.13572	0.202538	1.24032
HT02K06	protein phosphatase	0.707409	0.988446	0.225722	1.16966	0.00147351	2.046	0.0054732	0.493035	0.0230561	0.602902	0.0226227	0.606978
HB22D10	homoserine dehydrogenase	0.065764	1.20296	0.0676344	0.915074	0.00118663	2.04538	0.0290557	0.622558	0.193554	0.843978	0.244334	0.837477
HB22D09	glycoprotease M22 family protein	0.0680493	1.26609	0.134172	1.23394	0.00230528	2.04383	0.000194916	0.399736	0.0564132	0.703367	0.361765	0.919098
HA06K13	endo-1,4-beta-glucanase / cellulase	0.160633	0.885213	0.00389192	1.49324	0.00138478	2.04318	0.168396	0.783926	0.159987	1.28408	0.350927	1.09549
HB05F02	Adenylate kinase, chloroplast	0.118862	0.822816	0.166514	1.17626	0.00218465	2.03671	0.185256	1.04336	0.0257234	1.02789	0.0306757	0.95802
HA02P17	zinc knuckle (CCHC-type) family protein	0.673478	0.989588	0.433297	1.02483	0.00128168	2.03657	0.000747296	0.430516	0.0450553	0.741321	0.189907	0.800581
HB22M08	ATPase	0.452901	0.964532	0.262548	1.06497	0.00146941	2.02931	0.0526841	0.649635	0.139737	1.27732	0.00201563	0.419525
HF22N04	stress-inducible membrane pore protein	0.0414726	0.849129	0.14081	0.956961	0.00214463	2.0292	0.383626	0.980925	0.150069	1.23848	0.104937	0.756402
HF15L17	embryo-specific protein	0.318624	1.01094	0.319125	0.941591	0.00116515	2.02811	0.0393726	1.53309	0.0321429	1.52063	0.458383	1.17104
HA16E09	unknown	0.417016	0.922676	0.0390756	1.32991	0.00131839	2.02719	0.564681	1.01822	0.0395181	1.53745	0.324728	1.07142
HT11L12	Late embryogenesis abundant protein, group 3	0.0231543	0.708966	0.272477	0.920985	0.00105755	2.02493	0.0125873	0.719735	0.202536	0.871671	0.444443	1.00459
HS04N12	transcription factor EREBP (ETHYLENE-RESPONSIVE ELEMENT BINDING FACTOR)	0.201257	1.15585	0.0958877	0.809881	0.00183848	2.02324	0.0598946	0.947935	0.0148032	1.22592	0.0229257	0.850496
HB22H04	T-complex protein 1 alpha subunit	0.227215	0.854689	0.151334	0.825981	0.00124576	2.02052	0.218845	0.805384	0.308369	1.12843	0.468478	1.03369
HZ42I01	transcription factor ANL2 (ANTHOCYANINLESS 2)	0.196767	1.15712	0.399019	1.08266	0.000643088	2.01783	0.367095	1.00595	0.0280819	1.3778	0.164282	0.979712
HB12K01	putative zinc finger protein	0.0468435	0.896236	0.224466	0.991669	0.00247778	2.01232	0.00580485	0.541771	0.345185	0.856155	0.122029	0.809031
HB09I22	unknown	0.283844	0.950254	0.354007	1.06076	0.00221599	2.01103	0.296326	0.978084	0.742439	0.958683	0.388701	1.08555
HF03N13	universal stress protein (USP)	0.00936275	1.50295	0.267514	0.939902	0.00100924	2.00884	0.0295948	0.705688	0.0849361	1.04357	0.0337835	0.759827
HT01L19	zinc finger (C3HC4-type RING finger) protein	0.40945	1.05393	0.547276	1.0373	0.00235565	2.00486	3.10255e-05	0.336596	0.000462619	0.419561	5.76301e-05	0.303189
HZ40O18	ABH1 (ABA HYPERSENSITIVE 1)	0.272203	0.987382	0.0615667	1.23606	0.000953659	2.00437	0.0211131	0.747319	0.00375953	1.55737	0.0628436	1.05408
HU02L13	hexose (glucose) transporter 7	0.10996	0.794292	0.689891	0.996508	0.00114068	2.00425	0.101604	0.717222	0.285461	1.14513	0.0488607	0.625278
HA18H14	mitotic phosphoprotein N' end	0.413757	1.06366	0.595985	1.0019	0.00178898	2.0011	0.560236	1.02787	0.0480354	1.4927	0.236755	1.19252
HF24C19	unknown	0.283251	0.944868	0.628098	1.0116	0.295382	1.1228	0.000239046	12.4937	0.00095058	2.79451	0.0191939	2.46177
HY06M21	unknown	0.292616	1.07076	0.320067	0.980999	0.264666	0.853301	4.78408e-05	7.65694	0	10.439	0.0459124	1.70272
HA13A02	unknown	0.275029	0.964754	0.233485	1.12437	0.271182	0.860543	6.23668e-06	7.26333	0.00452988	1.96297	0.0316689	1.84606
HA26H22	unknown	0.407892	0.943654	0.188062	0.855221	0.0392147	1.42262	0.000177864	6.12128	2.36836e-06	6.86517	0.000333228	5.64927
HZ39I11	MCT-1 protein-like	0.609531	1.02125	0.123416	1.23561	0.238962	1.15402	0.000114629	5.59709	0.0698843	1.39103	0.370511	1.09856
HA01G02	protease inhibitor/seed storage/lipid transfer protein	0.278903	0.875485	0.73238	1	0.244421	0.860819	2.62888e-05	5.24551	0.0332651	0.677291	0.285667	1.16114
HA31O11	unknown	0.7438	0.972613	0.708573	0.992864	0.384946	0.898844	2.84993e-05	5.16764	0.0522384	0.664168	0.388412	1.07348
HA10M08	40S ribosomal protein S18	0.027122	0.7192	0.600477	1.04248	0.315824	1.10464	4.12094e-05	4.74498	0.238765	0.805806	0.32372	1.11979
HA06J16	translational elongation factor Tu	0.00352143	0.629089	0.638112	1.01143	0.342217	1.08052	0.000116286	4.12712	0.290313	0.870756	0.402666	1.07655
HF19E10	peptidyl-prolyl cis-trans isomerase	0.0842703	1.26434	0.817763	0.95125	4.73672e-07	0.275883	0.000241257	3.83303	9.57606e-05	3.39072	0.438454	0.942708
HA07M22	polyubiquitin UBQ1	0.184184	0.853295	0.322755	0.890627	0.721148	0.960849	0.000192863	3.82775	0.31157	0.881745	0.0710588	1.6256
HA14M24	Histone H2B	0.75669	0.968127	0.0230744	1.42975	0.270523	1.11092	0.000892398	3.6126	0.04173	1.61073	0.0189784	2.38469
HU02F12	unknown	0.213253	1.17612	0.213627	1.15375	0.188469	1.19381	0.000734428	3.55747	0.0774951	1.39705	0.299504	1.12116
HA18J16	high pI alpha-glucosidase	0.00172006	0.60038	0.63736	1.00977	0.469462	1.06389	0.00030615	3.52421	0.107549	1.28906	0.124873	1.35345
HB26G20	cold acclimation WCOR413	0.00238888	1.70411	0.20349	0.99772	0.0437826	0.702266	0.000849293	3.51157	0.0248008	1.58592	0.0612488	1.61726
HA14N03	unknown	0.437293	1.05794	0.0571265	1.26897	0.190993	0.826627	0.000733007	3.449	0.0278845	1.57499	0.0422867	1.87688
HU03M05	unknown	0.165745	0.842394	0.701936	0.968744	0.838297	0.932723	0.00109339	3.44426	0.00118884	2.83411	0.0111025	2.71881
HZ43H12	heat shock hsp20 protein	0.0302293	1.3345	0.387411	0.93879	0	0.17918	0.000383437	3.39461	9.63133e-06	4.44036	0.0955075	1.52843
HS05M07	unknown	0.212618	0.922341	0.20232	1.15463	0.369541	1.08803	0.000407121	3.39266	0.0029535	2.01359	0.0101126	2.40993
HY07G03	elongation factor 1-alpha	0.46209	0.940576	0.0584605	0.754717	0.322986	0.887686	0.00117352	3.3384	0.00394576	2.13655	0.018282	2.41571
HA08P13	protease inhibitor/seed storage/lipid transfer protein	0.0470363	0.748201	0.309709	0.896258	0.813861	0.935083	0.000501303	3.29147	0.246586	1.08819	0.157414	1.24523
HA31D14	unknown	0.715948	0.990697	0.444111	1.09331	0.651253	0.995335	0.00184606	3.2808	0.0133421	1.89996	0.0287617	2.09117
HU09P07	transcription factor MADS57	0.22875	0.865571	0.540677	1.0346	9.41028e-05	0.433143	0.000478014	3.26382	0.0063131	1.80882	0.199196	0.788794
HZ42A05	arabinogalactan-protein	0.745876	0.966297	0.494361	1.05432	0.442874	1.00973	0.00187653	3.21202	0.350456	1.11748	0.0897947	1.47872
HV02P22	Subtilisin-chymotrypsin inhibitor	0.317496	1.08446	0.48948	0.968809	0.175083	0.824922	0.00129407	3.19524	0.700926	0.98147	0.660451	0.947786
HT09F12	uridylate kinase	0.0996492	0.793081	0.713608	0.977382	0.683054	0.965004	0.00164396	3.14922	0.00194016	2.56185	0.00309994	3.52827
HA29P08	unknown	0.0200287	0.708391	0.556893	1.04313	0.361239	1.10184	0.000557275	3.1481	0.673053	0.95686	0.489022	1.00337
HY10N19	translation elongation factor, calmodulin binding	0.744301	0.968297	0.511385	1.0418	0.0449837	0.728101	0.000581985	3.14645	0.1167	1.3241	0.046599	1.7327
HZ41J21	unknown	0.0148556	1.38776	0.0218038	1.16133	0.492384	1.30403	0.000729376	3.14472	0.0469007	1.60611	0.0891167	1.6074
HF19C16	pentatricopeptide (PPR) repeat-containing protein	0.426471	1.04012	0.37593	1.08277	0.730752	0.968311	0.00209655	3.13716	0.00172417	2.4234	0.0246019	2.06803
HY02D14	Magnesium-protoporphyrin IX monomethyl ester [oxidative] cyclase, chloroplast precursor	0.466873	1.01019	0.426557	0.935691	0.445561	0.972171	0.0013952	3.13097	0.00626691	2.03698	0.0812093	1.54183
HA17A04	unknown	0.283146	1.09597	0.286375	1.07887	0.0311594	1.4527	0.00188837	3.1307	0.00131089	2.79483	0.0177752	2.59935
HY02L16	GTP-binding family protein	0.486788	1.04661	0.452295	1.0487	0.552832	0.983911	0.00306379	3.11145	0.00904176	2.1266	0.00315189	3.67036
HS09B14	glycerol-3-phosphate transporter	0.376343	1.17939	0.253621	0.980802	0.518728	0.998773	0.0026783	3.08185	0.314231	0.916	0.488931	0.980674
HY02M07	ethylene-response protein,two-component response regulator	0.676854	0.978489	0.256189	1.09338	0.176215	0.863914	0.00203939	3.06444	0.00288356	2.39887	0.0236537	2.28793
HY03H23	K+ uptake permease 3); potassium ion transporter	0.65182	0.978499	0.119741	0.803091	0.0837107	1.29361	0.00212647	3.03973	0.000162864	3.66406	0.0089749	2.96579
HB02I04	vacuolar targeting receptor bp-80	0.273507	1.14965	0.645313	0.987615	0.0924429	1.24955	0.00131973	2.9943	0.0266845	1.70177	0.117234	1.45586
HU02F06	Phytosulfokine receptor	0.660302	1.00816	0.287052	1.13122	0.670504	0.980933	0.00230599	2.96916	0.00268375	2.38675	0.0342473	1.92304
HA14O21	MADS-box transcription factor SHP1 (SHATTERPROOF 1)	0.0631287	1.31973	0.416314	0.925704	0.35207	1.09768	0.00160906	2.91859	0.00216713	2.089	0.032698	1.89037
HA18C11	ABI3-interacting protein	0.821754	0.950746	0.123654	1.23418	0.0700011	1.31949	0.00121236	2.90813	0.0813927	1.44084	0.032771	1.89515
HY07K01	40S ribosomal protein S7	0.559726	1.03716	0.524059	1.05249	0.513802	0.986981	0.00180335	2.88575	0.271555	1.09727	0.0929296	1.61463
HF12C20	unknown	0.0683337	1.22916	0.117869	0.936352	0.012207	0.711975	0.00196187	2.87587	0.00304737	2.20218	0.314049	1.17961
HB19E23	delta-24-sterol methyltransferase	0.527977	1.03813	0.732205	0.985852	0.368451	0.895899	0.00177169	2.8741	0.00880729	2.01198	0.0127753	2.61562
HV01J21	jasmonate-induced protein	0.324565	1.11551	0.495746	1.04346	0.246129	0.877796	0.001958	2.86293	0.000137128	3.74119	0.00262319	3.32257
HA21E02	NUCLEOSOME ASSEMBLY PROTEIN 1	0.2733	0.883786	0.454201	0.942664	0.39665	1.07599	0.00281503	2.86184	0.527478	1.01133	0.381359	0.869225
HT06F09	unknown	0.200531	1.181	0.0543556	1.33901	0.126457	1.23849	0.00219997	2.85637	0.30175	0.967518	0.301012	0.990413
HZ42N23	proteasome regulatory particle non-ATPase subunit10	0.755948	0.978739	0.425167	1.08499	0.149887	1.21785	0.00246262	2.82883	0.0270268	1.75429	0.0236425	2.23422
HY09L18	nucellin	0.000113208	0.504748	0.162351	0.828866	0.408272	1.02718	0.00234191	2.79768	0.192721	0.849231	0.195785	1.23168
HZ60G19	lipase, clas III	0.0654343	1.2374	0.208407	0.887709	0.453166	1.04606	0.0012962	2.77256	0.0751553	1.3687	0.186026	1.27246
HZ60J04	transcription factor DREB2A (DRE-BINDING PROTEIN 2A)	0.0972915	1.26431	0.245059	1.15358	0.230635	0.96269	0.00223313	2.76899	0.0268763	1.72573	0.228439	1.22085
HF09D03	glycerol 3-phosphate permease	0.54473	1.02208	0.0712495	0.838198	0.343785	0.88756	0.00283208	2.76651	0.422799	0.924983	0.202348	0.794732
HB22A20	unknown	0.77969	0.956566	0.291981	1.11297	0.371741	1.09068	0.00132991	2.73928	0.00247265	2.04231	0.0201986	2.01752
HA04D12	small heat shock protein HSP17.8	0.0784269	1.26266	0.107324	0.80232	0	0.151859	0.00341667	2.73019	0.00363361	2.13828	0.2322	1.19894
HB17F05	putative DD1A protein	0.743757	0.973915	0.76048	0.979067	0.639153	1.00177	0.00363156	2.7238	0.192643	1.23471	0.143134	1.34839
HB10F04	small heat shock protein HSP17.8	0.0888954	1.2349	0.0529533	0.760927	0	0.139271	0.00326241	2.70545	0.000439962	2.75628	0.266788	1.20034
HZ40E19	40S ribosomal protein S24	0.371365	1.0794	0.182037	0.892042	0.0490036	1.40689	0.00314163	2.69136	0.0633554	1.4642	0.162979	1.30215
HF03E15	cullin 4	0.130663	0.816843	0.485648	1.03488	0.151175	1.17389	0.00288877	2.68211	0.01384	1.76245	0.194684	1.2629
HB28D13	heat shock factor RHSF2	0.0331916	1.37148	0.347918	0.92489	1.97363e-06	0.319694	0.0016584	2.66439	0.0290044	1.58484	0.208138	1.24666
HA01A05	60S ribosomal protein L31	0.0263997	1.0757	0.202193	0.891292	0.171792	0.889546	0.00239457	2.64887	0.335694	1.0995	0.1234	1.38662
HZ40G21	unknown	0.278596	1.09793	0.166026	1.08544	0.14537	1.06664	0.00217471	2.64468	0.452415	1.40507	0.363002	1.17136
HS08C08	FKBP12 interacting protein	0.595828	0.986912	0.10826	1.23841	0.494537	1.0486	0.00352996	2.63655	1.28681e-05	5.2786	0.000359991	5.17846
HV09N11	HEAT SHOCK PROTEIN 81-1	0.410968	1.06317	0.53653	1.06138	0.0212674	0.662481	0.00590882	2.63177	0.0214341	1.95246	0.0688255	1.82442
HZ60J01	myosin heavy chain	0.211914	1.18578	0.0999269	1.25056	0.526791	1.01127	0.00266132	2.62706	0.0858849	1.3683	0.394366	1.03981
HA18E17	NADH-ubiquinone oxidoreductase	0.480095	1.05378	0.376574	1.09796	0.31092	1.09646	0.00196961	2.60732	0.00236583	2.13409	0.0440605	1.75474
HZ56I20	unknown	0.277223	1.07126	0.00417573	1.58013	0.0682835	1.31027	0.00259264	2.60641	0.261265	1.16254	0.130109	0.781869
HZ56F19	sarcosine oxidase	0.0296314	1.35434	0.33414	0.972994	0.01583	1.55796	0.00238375	2.58171	0.00230789	2.15057	0.0135094	2.29745
HA06N24	putative 33kDa oxygen evolvingprotein of photosystem II	0.417958	1.07092	0.654616	0.996924	0.271148	0.872286	0.00260835	2.58096	3.94726e-06	4.84411	0.000776901	4.68852
HZ44H13	pyruvate dehydrogenase E1 beta subunit	0.65484	0.995206	0.182624	1.16556	0.174425	1.22356	0.0032662	2.56179	0.0910545	1.36069	0.205819	1.2275
HZ45D17	unknown	0.170903	0.909956	0.348023	0.956529	0.50818	1.03364	0.00437562	2.55589	0.00768675	1.98561	0.0100817	2.54146
HY10I12	40S ribosomal protein S3	0.706823	0.96195	0.533257	1.04294	0.209913	0.902	0.00419736	2.53735	0.0383851	1.57948	0.0352987	1.98081
HF14J11	dimethyladenosine transferase	0.481122	0.968046	0.282499	1.13267	0.0541819	1.34377	0.00422357	2.50877	0.155513	1.10945	0.0698532	1.49797
HZ43D11	unknown	0.314882	1.02194	0.0991399	0.841232	0.021917	1.52386	0.00507705	2.50542	0.0288675	1.62474	0.0921627	1.54324
HZ42P07	calcium binding protein	0.0262127	1.43748	0.47312	0.94767	0.066295	1.32127	0.00319421	2.49133	0.00366985	2.13981	0.0576042	1.72613
HY05D23	ripening-related protein	0.242297	1.11123	0.102688	0.82128	0.329053	0.888336	0.00577848	2.47606	0.000152759	4.07139	0.0052501	3.26152
HR01A16	unknown	0.0253188	1.4013	0.0972102	0.80336	0.00966961	0.623514	0.00561577	2.46306	0.150811	1.2294	0.223753	1.20919
HW05A14	leucine-rich repeat family protein / protein kinase	0.00838131	1.51945	0.440523	1.03055	0.369397	0.890889	0.00448243	2.45689	0.0213829	1.68181	0.00481661	2.92494
HA02G14	dessication-related protein	0.14416	0.826254	0.0063922	0.61902	0.493985	1.04322	0.0044638	2.44941	1.88679e-05	4.09583	0.00259801	3.57764
HY09K09	gi|23488745|gb|EAA21389.1| hypothetical protein	0.235528	0.897154	0.342579	1.05523	0.181844	0.818665	0.00511092	2.43813	0.000106655	3.92273	0.00424165	3.33341
HY08E24	signal recognition particle receptor protein	0.0319727	0.750333	0.253192	1.14359	0.0793098	1.27355	0.007045	2.42899	0.0108406	1.94315	0.0194301	2.13453
HZ42H02	CTP synthase	0.0108489	1.39441	0.00598468	1.38186	0.0311488	1.38618	0.00316555	2.42745	0.0233821	1.61713	0.0733316	1.55884
HF18F11	protein kinase	0.121352	1.23432	0.319207	1.0647	0.326723	1.10812	0.00379285	2.41867	0.00093116	2.31657	0.000132707	5.82929
HF04N22	serine/threonine kinase	0.161243	0.829497	0.224199	0.890851	0.48707	0.940241	0.00504216	2.39625	0.363911	0.898443	0.308884	1.14349
HZ60K04	UDP-D-APIOSE/UDP-D-XYLOSE SYNTHASE 2	0.343565	1.09043	0.372062	1.05363	0.263515	1.06866	0.00333891	2.38502	0.0969698	1.33869	0.117448	1.41003
HB19F13	Beta-D-xylosidase 2 (BXL2)	0.0230002	1.42366	0.0204766	1.40111	0.00351772	1.77307	0.00539575	2.38148	0.0878268	0.713264	0.407996	1.04858
HT10J01	cleavage and polyadenylation specificity factor [	0.260072	0.86802	0.585258	1.04226	0.456173	0.953268	0.00617486	2.38147	0.668645	0.972908	0.435172	1.07186
HT12P24	Lipid transfer protein	0.412012	0.925746	0.47724	1.05668	0.462741	0.923013	0.00677358	2.35248	0.00398611	2.50312	0.0760759	1.70877
HS14A07	unknown	0.233872	1.17477	0.0844666	1.28134	0.411709	1.05875	0.0037259	2.34989	0.51805	1.01308	0.308512	0.919033
HB03O23	transcription factor SEP3 (SEPALLATA3)	0.278386	1.1344	0.184497	1.1486	0.49296	0.959125	0.0043562	2.34577	0.198178	1.21195	0.0615228	1.61366
HA17L12	ubiquitin fusion degradation UFD1 family protein	0.0135642	0.692824	0.2687	0.891264	0.0108922	1.61671	0.00653967	2.32855	0.0013787	2.305	0.0995467	1.53377
HZ60M04	chorismate mutase	0.110829	1.15513	0.0160981	1.3442	0.271291	0.934377	0.00427749	2.32176	0.00948125	1.85579	0.00614534	2.69555
HY08H20	Histone H2B	0.760305	0.972407	0.132573	1.24508	0.467214	0.926625	0.0112246	2.32175	0.334726	1.05992	0.269825	1.17276
HA04J24	unknown	0.0166989	1.46859	0.0214796	1.47321	0.0305917	0.681979	0.00539015	2.31094	0.639204	1.00034	0.155936	1.34222
HZ51D09	ribosomal protein L12	0.722696	0.979041	0.499136	0.962517	0.399807	1.07635	0.0069115	2.3098	0.500087	1.05179	0.195747	1.27834
HB21J02	unknown	0.664003	0.968563	0.338259	1.07945	0.303738	0.894153	0.00427852	2.30964	0.0270598	1.53137	0.298656	1.09259
HZ49K17	cellulose synthase, catalytic subunit	0.218839	0.879852	0.395708	1.04537	0.668042	0.988698	0.00679561	2.29746	0.389373	1.09555	0.175514	0.898612
HA17L23	aquarius	0.148487	0.900643	0.221205	1.17298	0.0197102	1.59873	0.00657922	2.29341	0.26351	1.18022	0.252897	1.10702
HZ65J15	heat shock protein 90	0.357164	0.914582	0.113665	0.814776	0.0113605	0.640315	0.00712315	2.2877	0.045361	1.54472	0.381981	1.06396
HY10H20	ADP-ribosylation factor A1E, GTP binding / phospholipase activator	0.558235	1.02146	0.40867	0.932008	0.805638	0.937634	0.00598863	2.28756	0.0820227	1.45178	0.175239	1.31047
HB32B01	NH(3)-dependent NAD(+) synthetase	0.0787732	1.29688	0.0317282	0.736489	0.100246	0.939795	0.00725934	2.2865	0.401756	0.917652	0.463081	1.04233
HS14K23	heat shock protein (HSP17	0.11203	1.22714	0.100731	0.794148	0	0.144361	0.0107414	2.26902	0.00288221	2.12857	0.43459	0.914266
HB15P23	glutamine synthetase	0.0193189	1.41623	0.0256015	1.42528	0.00458727	1.80748	0.00559122	2.26719	0.00247683	2.14655	0.207306	1.27371
HY07K15	S-adenosylmethionine synthase 3 (AMS3)	0.669822	0.985756	0.011854	0.623031	0.13485	1.1648	0.00489153	2.26233	0.296808	1.11548	0.242161	1.21008
HZ39A20	unknown	0.316907	1.11208	0.348453	1.11819	0.106097	1.26865	0.0056408	2.25511	0.0523667	1.47511	0.128685	1.38227
HZ36A21	lipoxygenase 5	0.0214591	1.3552	0.00678274	1.50984	0.0542251	0.873423	0.0115043	2.25489	0.0896846	1.24942	0.0246203	1.92698
HS03F12	dentin phosphoryn	0.221763	1.13087	0.419972	1.13113	0.418993	0.998709	0.0071706	2.25384	0.0481264	1.5204	0.121392	1.35068
HF21B21	beta-glucosidase/glycosyl hydrolase family 1	0.00205439	0.594193	0.241779	0.892263	0.456126	0.956634	0.00914384	2.25203	5.52617e-07	6.53891	0.00192429	4.00027
HT09B13	Lipid transfer protein	0.624756	1.0042	0.397675	1.01041	0.739584	0.962013	0.00705131	2.23594	0.000421015	3.26773	0.00309639	3.74616
HY08K17	S-adenosylmethionine decarboxylase	0.106665	1.25722	0.604445	1.0198	0.327348	1.1166	0.0119102	2.229	0.0118426	1.87155	0.0278323	1.88195
HF11L11	diacylglycerol kinase	0.197896	0.848647	0.0982573	0.78625	0.242454	0.865799	0.00664309	2.22132	0.387481	1.06287	0.290072	1.14398
HZ58D23	transcriptional coactivator-like protein	0.188854	1.17974	0.439759	0.93366	0.0270447	1.51455	0.0100212	2.21077	0.0210338	1.67709	0.0166622	2.39144
HF19F21	acyl carrier protein	0.0998347	1.26403	0.0461143	1.35702	0.0958248	1.23401	0.00574122	2.20931	0.0158435	1.679	0.0606936	1.62661
HB13K13	unknown	0.461771	0.986104	0.664648	0.990124	0.0917763	1.27753	0.0083397	2.20379	0.00284471	2.50258	0.0198604	2.4473
HB02J24	DNA-dependent RNA polymerase subunit beta	0.783059	0.968993	0.803486	0.961479	0.603935	0.993112	0.00633315	2.20168	0.0585705	1.41747	0.0461685	1.78589
HB19M20	unknown	0.37396	1.10428	0.157768	1.19989	0.034349	1.42357	0.00588537	2.20056	0.0156638	1.6705	0.197823	1.25602
HZ41I22	TREHALOSE-6-PHOSPHATE SYNTHASE	0.0790048	0.809045	0.44529	0.977254	0.0756697	1.3034	0.0083086	2.19815	0.078816	1.37878	0.0323808	1.88409
HY10H24	dnaK-type molecular chaperone hsp70	0.0715479	0.776506	0.754829	0.974007	0.00663061	0.614758	0.00818521	2.1923	0.49887	1.07466	0.304162	0.862715
HY10M12	unknown	0.46156	1.05858	0.0342904	1.24595	0.489773	1.00188	0.00813515	2.18726	0.0893395	1.40852	0.138809	1.38139
HF05J17	triose phosphate translocator	0.739927	0.961892	0.0399604	0.730662	0.465942	0.96982	0.0112042	2.18556	0.0892736	1.39133	0.355506	1.05478
HA28C17	lipid transfer protein	0.0638734	1.28812	0.019248	0.68965	0.306591	0.999717	0.00951733	2.18341	0.0398988	1.54634	0.0219918	1.98945
HZ57F19	Cell division control protein 48 homolog E); ATPase	0.004967	0.748613	0.687759	1.00167	0.369662	1.09547	0.0102732	2.17783	0.465544	1.03984	0.249134	1.22016
HZ41L24	protein phosphatase 2A regulatory A subunit	0.226859	0.89199	0.0774883	1.22939	0.130297	1.15802	0.0129995	2.17644	0.0372059	1.61472	0.0105689	2.51151
HA12I20	histone H4	0.127165	1.21355	0.0061256	1.57575	0.452712	1.19821	0.00966938	2.16886	0.267961	1.08814	0.0213308	2.21365
HY05H02	unknown	0.459264	0.944739	0.395752	1.07465	0.12936	1.23239	0.0127406	2.16733	0.177923	1.10879	0.101436	1.52597
HY09M23	cysteine synthase	0.664267	0.964235	0.143889	1.15573	0.301613	1.05058	0.00662667	2.16388	0.111157	1.30785	0.205735	1.16305
HZ50P19	Ubiquitin	0.0724507	1.25246	0.016593	1.36044	0.208308	1.20968	0.0114222	2.15361	0.0192994	1.81521	0.0481247	1.80052
HY08D12	methyl-binding domain protein	0.347217	0.92165	0.478981	1.01808	0.263361	1.08507	0.00997868	2.14685	0.0978582	1.37479	0.27051	1.16897
HF18L06	Ribosomal protein L5	0.283764	0.874439	0.240811	0.861976	0.361155	0.919176	0.0157159	2.14454	0.161645	1.28246	0.149954	1.39617
HS04J01	peptidyl-prolyl cis-trans isomerase / cyclophilin	0.581549	1.01184	0.505365	1.02981	0.324953	0.887448	0.00819342	2.14414	0.0803699	1.34502	0.372364	1.06365
HF07C24	translational activator family protein	0.156569	0.836711	0.321746	1.12292	0.303504	0.914606	0.0106674	2.14236	0.172662	1.23622	0.286792	1.13486
HZ58P05	sorbitol transporter	0.209604	1.18023	0.057943	0.756601	0.487984	0.995479	0.00801334	2.13888	0.240864	1.1566	0.0174439	2.12696
HB02P14	unknown	0.282243	0.924493	0.480668	1.06205	0.0691967	1.36159	0.00978843	2.1364	0.231995	0.920483	0.390185	1.24891
HF19G12	thioredoxin	0.0715632	0.889914	0.445356	1.17934	0.0111529	1.61974	0.00698082	2.1331	0.0715371	1.48576	0.0628525	1.83046
HZ52G10	23kDa oxygen evolving protein of photosystem II	0.292973	1.14772	0.0289833	0.704387	0.178217	1.13918	0.0107282	2.13297	0.0277858	1.57045	0.0637738	1.61018
HB16L13	heat shock protein (HSP17	0.468166	0.93711	0.115224	0.81449	0	0.132546	0.00897845	2.13034	0.00294648	2.01604	0.0680816	0.667468
HM03I16	unknown	0.447318	1.25661	0.349685	1.16559	0.44326	0.95635	0.0114034	2.12821	0.00147375	2.49223	0.0560485	1.70241
HT07G08	Lipid transfer protein	0.0715477	0.874244	0.443833	1.07834	0.506041	1.03023	0.0114798	2.12731	3.50517e-05	4.16671	0.00566385	3.40722
HZ49G10	sigma factor SIG2B	0.101737	1.22301	0.150979	1.14808	0.657873	0.991693	0.00961822	2.12255	0.478901	1.05169	0.423643	1.01629
HV13D09	unknown	0.0427071	1.33315	0.423627	0.926598	0.0148412	0.653478	0.010913	2.11921	0.314028	1.14208	0.117611	1.43477
HV08A21	hydroxyanthranilate hydroxycinnamoyltransferase 3	0.100417	1.19519	0.204376	1.16155	0.213386	0.856009	0.0113359	2.11885	0.398029	0.883343	0.358902	1.10934
HA25J13	mitochondrial substrate carrier family protein	0.476438	0.983026	0.511834	1.03155	0.0562272	1.3464	0.0103054	2.11769	0.00155641	2.54638	0.00990645	2.85291
HF03E04	unknown	0.133863	1.20872	0.288269	0.966802	0.465499	1.01954	0.0101262	2.1143	0.0154576	1.66762	0.264096	1.19248
HT07J16	early nodulin	0.174741	0.883724	0.40886	0.995408	0.125938	0.931618	0.0118445	2.10534	7.3577e-05	3.28995	0.017705	2.21585
HU09A04	unknown	0.0322743	1.26663	0.0117805	1.45296	0.0145482	0.647365	0.00746467	2.10385	0.418699	1.02156	0.102897	1.46584
HF15L16	ARF2 | ARF2 (AUXIN RESPONSE FACTOR 2)	0.1412	0.824466	0.363704	0.916664	0.252926	1.13256	0.0117937	2.09409	0.777844	0.955432	0.430383	1.07283
HZ44B20	unknown	0.0114053	1.48899	0.335372	0.933962	0.391186	1.03595	0.00798145	2.09279	0.015523	1.73804	0.0359556	1.83665
HB26B19	serine/threonine-specific receptor protein kinase	0.506956	1.03374	0.410936	1.05444	0.1167	0.819379	0.00988221	2.09165	0.000470277	2.52568	0.0274355	1.88716
HT01B10	betanidin-5-O-glucosyltransferase	0.306568	0.953492	0.236997	0.905928	0.0787523	1.28574	0.00930718	2.09104	0.00376727	2.14057	0.0279709	1.99505
HY09P17	malonyl-CoA:Acyl carrier protein transacylase	0.0647666	0.766778	0.440423	0.929205	0.191838	0.843353	0.0170009	2.08969	0.244465	1.17115	0.159322	0.783602
HZ01B24	auxin response factor 24	0.000717297	1.79449	0.378755	1.05907	0.300273	1.11033	0.0126305	2.08916	0.0608243	1.41809	0.421315	0.901221
HF04P04	glucose and ribitol dehydrogenase	0.212499	1.14529	0.454808	0.983232	0.00430102	1.78371	0.0109325	2.07739	0.000436094	2.79295	0.0264015	2.12751
HV14N11	RNA-binding protein	0.833801	0.941806	0.540162	1.05966	0.288677	1.11377	0.0118587	2.07684	0.01025	1.96848	0.0187943	2.4081
HA20J03	40S ribosomal protein S14	0.246045	1.1064	0.245064	0.946127	0.120412	0.80059	0.0110257	2.07306	0.0336499	1.60114	0.297245	1.14611
HA25M03	leucine zipper factor	0.508189	1.04293	0.310508	1.13193	0.162414	1.20423	0.0118014	2.07112	0.151836	0.769523	0.459509	1.0293
HZ44E12	peptidylprolyl isomerase	0.218741	1.14673	0.15387	0.82853	0.00657393	0.611731	0.0121591	2.06684	0.0385871	1.58062	0.0817509	1.65367
HB04N06	SIT4 phosphatase	0.168944	0.836713	0.663948	0.99943	0.190304	1.19364	0.0153736	2.06117	0.110684	1.36289	0.364262	1.10209
HY10K17	histone H4	0.135767	1.2091	0.0114423	1.50771	0.142087	1.21497	0.020443	2.05383	0.233633	0.978549	0.219804	1.25233
HZ63A11	unknown	0.253993	1.08134	0.103205	0.955812	0.297154	1.01223	0.0136061	2.05369	0.0351709	1.58495	0.11106	1.41341
HA02N11	Histone H2B.2	0.263174	1.09904	0.00772945	1.53293	0.140792	1.20207	0.017406	2.05343	0.291732	0.928323	0.249777	1.18928
HY08B23	cytosolic heat shock protein 90	0.340674	1.1168	0.192151	0.843959	0.0037473	0.583826	0.00864609	2.05307	0.14831	1.1975	0.472946	0.967417
HZ50F15	plastid glutamine synthetase	0.110603	0.807663	0.00627276	0.631949	0.47354	0.994024	0.0105728	2.04832	0.228624	1.18408	0.14328	1.3258
HA03K15	citrate synthase	0.726559	0.97914	0.545188	1.04075	0.630583	0.974494	0.0138539	2.0469	0.0105305	1.84893	0.0320418	1.92049
HA15C17	Nitric oxide synthase interacting protein	0.493874	1.05799	0.382489	1.09876	0.630184	0.992254	0.0124325	2.04491	0.225594	1.21093	0.116112	1.41153
HF17O10	60S ribosomal protein L28	0.424567	1.03232	0.0152962	1.38331	0.0485231	1.39904	0.0197745	2.04159	0.423289	1.03718	0.0761591	1.59073
HA28G14	Bet v I allergen	0.0342161	0.717531	0.00733094	0.642095	0.00310737	0.574437	0.0139757	2.04087	0.00266061	1.97703	0.0615375	1.56076
HY10O17	protein synthesis elongation factor-1 alpha	0.823218	0.945458	0.30225	1.12962	0.184508	0.819087	0.0157202	2.04077	0.347435	1.08537	0.181707	1.29197
HZ59F19	Cold-regulated protein BLT14	0.1769	1.18794	0.215085	1.16855	0.456299	1.02423	0.00871919	2.03886	0.244126	1.03147	0.239891	0.922356
HA02E24	translation elongation factor	0.0520941	0.753103	0.341666	0.91739	0.246276	0.847113	0.0193001	2.03865	0.0787133	1.48025	0.0749369	1.61015
HZ44I09	protease inhibitor/seed storage/lipid transfer protein	0.402847	1.06455	0.323872	1.09419	0.0339156	0.699207	0.0108816	2.03752	0.313507	1.08753	0.415193	1.04117
HA10K05	histone H2B	0.523194	1.03028	0.0577494	1.3341	0.466871	1.04951	0.0207531	2.0371	0.233869	1.20041	0.062132	1.62394
HB23O02	unknown	0.205926	1.16383	0.147355	1.14861	0.255001	1.11616	0.0183729	2.03406	0.46295	1.05503	0.404799	1.04524
HZ42N07	putative signal recognition particle 72KD protein	0.131648	0.841201	0.193457	0.865594	0.0638318	1.29588	0.0216542	2.0272	0.1886	1.2549	0.429149	1.10549
HZ44H06	unknown	0.733239	0.9695	0.0360396	1.36847	0.00156059	1.95968	0.012247	2.02714	0.0576268	1.44343	0.436687	1.03778
HF06L12	heat shock protein 70	0.0361418	1.36358	0.383176	0.928874	0.0932241	0.782271	0.0108073	2.02	0.275308	1.17045	0.48928	1.02311
HZ48F12	Histone H2B	0.61448	1.00923	0.0325885	1.39459	0.148703	1.18044	0.0175682	2.0184	0.405508	1.20946	0.10092	1.5506
HY08K06	calnexin 1	0.00113594	0.592874	0.50054	1.05493	0.487277	1.02522	0.0200043	2.01832	0.164742	1.28081	0.262323	1.19228
HA02G18	60S ribosomal protein L17	0.8275	0.941825	0.20704	1.16759	0.634262	0.987823	0.0192733	2.01816	0.118949	1.28157	0.0723377	1.63529
HB03H18	glycosyl hydrolase family 31/ Alpha-glucosidase	0.0843166	0.780706	0.376023	1.08761	0.520242	1.00752	0.0157201	2.01713	0.500846	1.04252	0.460676	0.949738
HA11H11	unknown	0.606049	1.03203	0.114951	1.2328	0.345094	0.886268	0.0115443	2.01308	0.000565327	3.03257	0.258175	1.09172
HA08A08	histone H2B	0.613565	1.00982	0.0224485	1.4301	0.49531	1.10886	0.0187047	2.01301	0.30945	1.05045	0.087843	1.53369
HA24O24	Bet v I allergen	0.0327478	0.712284	0.0046179	0.618299	0.00379237	0.586014	0.01463	2.01143	0.00273719	1.99921	0.0849771	1.45913
HZ43C16	thioredoxin	0.266933	1.15774	0.412902	1.0914	0.0732938	1.32885	0.0153299	2.00961	0.00440136	2.11832	0.114051	1.36393
HU08N04	HEAT SHOCK PROTEIN 81-1	0.0622249	0.886774	0.404152	0.936674	6.86824e-05	0.416791	0.0218318	2.00883	0.00813089	2.02764	0.0929212	1.51863
HF18L04	unknown	0.260218	1.13872	0.376671	0.957345	0.331614	0.889232	0.0138393	2.0044	0.533891	1.01223	0.128933	1.39499
HZ62C20	similar to hyosophorin	0.0709636	1.26175	0.422264	1.02409	0.282751	0.876463	0.0355865	1.58632	5.52617e-07	7.53874	0.00198942	4.085
HZ36L19	alanine-tRNA ligase	0.358934	1.07255	0.402633	1.0664	0.0750021	1.32284	0.546553	0.975722	1.35786e-05	5.73039	0.431596	0.916917
HV10I15	Lipid transfer protein	0.457873	1.01272	0.434083	0.942582	0.643952	0.994368	0.532221	1.02042	1.57891e-06	5.36106	0.000721007	4.77452
HT12O09	Lipid transfer protein	0.607137	1.02252	0.304286	1.06847	0.800385	0.937258	0.0984631	1.41065	5.0525e-06	4.98339	0.000337649	5.07215
HF06M05	Lipid transfer protein	0.0495298	1.22875	0.0352372	0.784538	0.351971	1.05907	0.284601	1.10615	5.21039e-06	4.83194	0.00272906	3.74259
HT10P18	Lipid transfer protein	0.0121385	1.37771	0.0495916	1.32807	0.758441	0.953038	0.603941	0.985364	8.21031e-06	4.50003	0.00140049	4.20392
HS08E04	short-chain dehydrogenase/reductase	0.35976	0.948042	0.225613	1.15829	0.277739	0.949362	0.10624	0.867898	1.99732e-05	4.35764	0.00299282	3.37115
HU14K12	phototropic-responsive NPH3 family protein	0.184198	1.19776	0.473777	1.05746	0.599373	1.0041	0.0309248	1.68564	7.31823e-05	4.34077	0.00498492	3.37045
HT08H12	peroxisomal membrane 22 kDa family protein	0.420901	0.928512	0.596558	1.02757	0.348111	1.06282	0.0245904	1.81368	1.99732e-05	4.2818	0.00472022	3.28937
HU11K07	Lipid transfer protein	0.318956	0.901576	0.431218	0.945995	0.753002	0.943269	0.0930001	1.39489	3.06308e-05	4.22185	0.00275914	3.81835
HT11C17	Lipid transfer protein	0.425099	1.04043	0.492385	0.984801	0.710471	0.97753	0.292855	1.16497	2.26573e-05	4.18387	0.00308866	3.71414
HY06O07	Putative SCARECROW gene regulator-like	0.138088	1.21657	0.263856	1.15449	0.0837281	1.31021	0.0125444	1.94742	2.54204e-05	4.16724	0.00270711	3.64507
HB23G16	unknown	0.762929	0.954689	0.051573	0.721391	0.733267	0.965962	0.633054	0.975119	0.00014368	4.1507	0.00501358	3.47386
HT12D04	Lipid transfer protein	0.363273	0.904711	0.516863	1.00893	0.614823	1.01524	0.426185	1.08978	0.000104918	3.99509	0.00896669	3.17863
HA18H18	serine-type peptidase/ trypsin	0.593146	0.982435	0.24397	1.09711	0.389327	1.07205	0.167484	1.29469	2.21047e-05	3.96335	0.245985	1.15593
HU03B23	unknown	0.0303336	1.3888	0.634812	1.01637	0.000176759	0.455206	0.0381947	1.64626	5.6209e-05	3.93828	0.00646949	2.99663
HT12C20	Lipid transfer protein	0.0482467	1.10295	0.0271287	1.29847	0.429055	0.962209	0.451814	1.05888	5.58143e-05	3.87437	0.004063	3.57887
HT11C06	Lipid transfer protein	0.0072677	0.710223	0.017872	0.741832	0.246202	1.14329	0.578442	1.0014	0.00012347	3.86234	0.00936852	3.11021
HB11A01	Photosystem II light harvesting complex gene 2.3	0.157368	0.93316	0.00909339	0.642413	0.203099	1.17523	0.267532	1.20077	4.96566e-05	3.8512	0.000908502	4.34957
HT05A11	Lipid transfer protein	0.0840648	0.847099	0.0596537	0.806243	0.346404	1.07441	0.0471325	1.58526	9.84448e-05	3.81304	0.0134142	2.83621
HT12L20	Lipid transfer protein	0.0826313	0.833984	0.173684	0.960704	0.414019	0.909339	0.0868295	1.40422	0.000102787	3.81166	0.0041331	3.6068
HV08I09	Lipid transfer protein	0.432852	1.07899	0.440302	0.954757	0.501872	1.03898	0.443528	0.993116	0.00013097	3.79692	0.00102684	4.36445
HV02D01	HEAT SHOCK PROTEIN 70, ATP binding	0.416179	0.932042	0.452793	0.984803	0.615799	0.98165	0.330366	1.17468	0.000109102	3.73042	0.124684	0.739702
HF01D02	Subtilisin-chymotrypsin inhibitor-2A	0.000676009	1.76608	0.0249831	1.39512	0.0334963	1.44546	0.042855	1.59649	4.74461e-05	3.69179	0.0799333	1.57153
HU14K18	CYP83B1 (CYTOCHROME P450 MONOOXYGENASE 83B1	0.504163	1.0039	0.258082	0.904061	0.743131	0.955417	0.0191526	1.89777	4.00253e-05	3.66984	0.0298623	2.20138
HU14D16	nucleoporin	0.277877	1.14238	0.319285	1.11612	0.0255475	1.51539	0.0378801	1.56253	0.000143996	3.58612	0.00827923	2.90692
HB25J07	DP-glucose 4,6-dehydratase	0.332264	1.11616	0.384712	1.09523	0.678975	0.974956	0.230167	1.26617	0.000307334	3.56919	0.00578219	3.31471
HT12A23	Lipid transfer protein	0.457684	1.04119	0.386275	0.936037	0.45133	1.05695	0.520033	1.00991	0.000264783	3.56913	0.00430536	3.62376
HB07G10	zinc finger (C3HC4-type RING finger) family protein	0.758788	0.960793	0.248151	0.87123	0.294239	1.133	0.0648693	1.43442	0.000194126	3.56879	0.274744	1.165
HV03E13	12-oxo-phytodienoic acid reductase	0.265166	0.894983	0.368872	0.915405	0.43761	0.932531	0.0297519	1.63001	0.000192627	3.54567	0.00720778	2.95226
HT07O02	Lipid transfer protein	0.473046	0.996863	0.258307	1.11085	0.351418	0.885914	0.377668	1.08976	0.000115418	3.53796	0.0100682	2.90213
HT05P17	Lipid transfer protein	0.0653332	1.24468	0.059535	1.30812	0.416189	0.936831	0.213457	1.26039	0.000118734	3.5322	0.00587977	3.37592
HS14I21	transcriptional factor B3 family protein	0.0723875	1.28566	0.417811	1.09358	0.108774	0.791114	0.0692285	1.4571	0.000128523	3.5141	0.0120793	2.45145
HT10N06	Lipid transfer protein	0.14966	0.879273	0.293646	1.12839	0.493669	0.932736	0.430273	1.05321	0.000152364	3.4797	0.00362146	3.6061
HT12K13	Lipid transfer protein	0.126799	0.982736	0.0093146	1.26484	0.0149682	0.769796	0.474596	1.03823	9.89974e-05	3.47392	0.00387621	3.54939
HT11B10	Lipid transfer protein	0.621297	1.01844	0.178548	0.842577	0.450719	0.927901	0.181485	1.25543	0.000131444	3.46271	0.0112709	2.99216
HT12A15	Lipid transfer protein	0.0200337	1.45902	0.0168371	1.55245	0.386696	0.950493	0.284938	0.840796	0.000273072	3.4553	0.00174935	4.0956
HU11D11	Lipid transfer protein	0.312393	0.89353	0.63996	1.01483	0.401494	1.08242	0.283332	1.16021	9.69448e-05	3.42872	0.00463906	3.03691
HT12O14	Lipid transfer protein	0.232888	0.941268	0.326484	1.07902	0.382413	0.918812	0.618752	0.995276	0.000165232	3.42636	0.0041286	3.54768
HT11H03	Lipid transfer protein	0.669241	0.98626	0.393011	1.07226	0.662363	0.988036	0.501489	1.01645	0.000489934	3.39234	0.0176983	2.82407
HT10O09	Lipid transfer protein	0.0297872	1.11407	0.0340874	1.16021	0.046618	0.756336	0.457356	1.01884	0.000293519	3.35054	0.012367	2.9758
HF01A11	Globulin-1 S allele	0.752847	0.971165	0.254469	0.878298	0.472299	1.0611	0.199345	1.26594	0.000104287	3.32878	0.00672338	2.75956
HT09P02	Lipid transfer protein	0.470633	1.01987	0.183376	0.845387	0.617125	0.991876	0.415952	1.10106	0.000490882	3.32113	0.00197	4.02599
HT12C04	Lipid transfer protein	0.531825	1.01876	0.395303	0.931166	0.709256	0.984133	0.469585	0.91638	0.000533196	3.31049	0.00955783	3.12574
HT10C15	Lipid transfer protein	0.471082	0.933907	0.154041	0.825363	0.669953	0.999132	0.592415	0.998233	0.000185364	3.30804	0.00666204	3.23596
HT01C24	EC metallothionein-like family 15 protein	0.0710492	1.24839	0.399043	1.12719	0.323457	1.08858	0.553286	1.00859	7.9419e-05	3.24624	0.000625562	4.87885
HT08L04	Lipid transfer protein	0.205896	0.869142	0.763684	0.9687	0.486288	1.05063	0.432012	1.04863	0.000495619	3.1975	0.0113753	3.02134
HT12O06	Lipid transfer protein	0.0817167	0.793305	0.260924	1.13449	0.754264	0.960117	0.0644873	1.51254	0.000381306	3.19537	0.00250012	3.87192
HB10B10	unknown	0.0398051	0.750044	0.477618	1.01884	0.386834	1.08756	0.019861	1.77905	0.000106102	3.17476	0.0050296	2.94502
HF03F18	receptor serine/threonine kinase	0.00251504	0.586478	0.00494758	0.610278	0.00223384	1.92912	0.125513	1.33535	0.00022531	3.16071	0.010698	2.89154
HV14O07	unknown	0.287852	0.900435	0.183545	1.18572	0.689566	0.981442	0.429525	1.08845	0.000531223	3.14981	0.427216	1.07515
HZ43K14	glucosyltransferase	0.471028	0.991959	0.338012	0.929061	0.0521098	1.33531	0.058473	0.77368	4.4762e-05	3.13027	0.0108116	0.666693
HT07I01	Lipid transfer protein	0.263607	0.876813	0.20797	0.867299	0.35164	1.08957	0.218214	1.19404	0.000730797	3.13019	0.0142138	2.89918
HV08K21	Lipid transfer protein	0.184796	0.844453	0.385658	1.04342	0.667817	0.993452	0.136147	0.748128	0.000577327	3.08619	0.0226717	2.44882
HY02I24	unknown	0.00161175	0.584957	0.0147861	0.698023	0.306666	1.12075	0.433445	0.948604	0.00022681	3.08366	0.0085002	2.72621
HU05F12	Lipid transfer protein	0.748332	0.96275	0.712057	0.971927	0.308442	1.09389	0.43243	1.07171	0.000406016	3.08309	0.0201629	2.4038
HT05G05	Lipid transfer protein	0.479915	0.98527	0.119882	0.848138	0.701901	0.970847	0.352062	1.1135	0.000885214	3.03212	0.00263393	3.83863
HA12N02	unknown	0.0367239	0.72598	0.730873	0.977789	0.326426	1.07663	0.0588852	1.5885	0.000161443	3.02577	0.0137686	2.43992
HU14I15	UDP-galactose 4-epimerase	0.346882	0.912182	0.615014	1.02045	0.501756	1.03058	0.128483	1.37098	0.000343175	3.01216	0.0138795	2.62295
HT06E17	Lipid transfer protein	0.0217579	1.32651	0.00627844	1.68854	0.2384	0.844811	0.587913	0.983475	0.000860109	2.98408	0.0164122	2.71269
HT02B16	beta-glucosidase/glycosyl hydrolase family 1	0.0351274	0.728224	0.492958	1.055	0.407825	0.955647	0.0508105	1.54511	0.000533433	2.96666	0.0508596	1.63325
HT08A17	Lipid transfer protein	0.0420203	1.40358	0.0995259	1.30057	0.33196	0.885482	0.749216	0.927375	0.00083011	2.9316	0.0111466	2.95398
HZ39P04	endosperm specific protein SC3	0.494216	1.0632	0.0866438	0.779514	0.138651	1.21995	0.184314	1.3218	0.000188995	2.9271	0.0145832	2.33086
HT05O22	Serine carboxypeptidase	0.189067	1.19425	0.494253	0.971377	0.249015	0.861839	0.369437	1.12733	0.000434673	2.9205	0.0114396	3.00052
HT12H08	Lipid transfer protein	0.0640491	0.790619	0.73174	0.966111	0.730206	0.945635	0.607807	0.988005	0.00116073	2.90419	0.00239338	3.84965
HA04P21	membrane associated protein	0.331292	0.891484	0.64445	1.01936	0.446774	0.923909	0.172435	1.26018	0.000536907	2.90348	0.02927	2.04617
HA21E07	unknown	0.462258	1.02628	0.401166	0.927305	0.716418	0.971547	0.0288206	1.74521	0.000170917	2.90347	0.0100744	2.59244
HS06L02	polyribonucleotide nucleotidyltransferase	0.153646	0.865659	0.353773	0.945689	0.437214	1.00497	0.0835881	1.4254	0.00018639	2.8998	0.00619192	2.75898
HT11N04	Lipid transfer protein	0.338911	0.9539	0.0490469	0.759966	0.225824	1.17655	0.572352	0.968701	0.00142125	2.89513	0.0153222	2.82692
HU10N09	Lipid transfer protein	0.0318397	1.32065	0.262152	1.0801	0.0303849	1.49895	0.144905	1.03784	0.000954291	2.89315	0.00520439	3.38866
HF16M22	calmodulin-binding protein	0.299984	0.891064	0.406851	1.01499	0.00501753	1.78932	0.42657	0.988736	0.000231625	2.87282	0.0386301	0.635672
HV11A02	unknown	0.236864	0.89518	0.0124216	0.668793	0.494779	0.940789	0.108612	0.698613	0.00146357	2.85247	0.020633	2.56528
HZ41C09	heat shock protein 101	0.0538958	1.26487	0.356942	0.942522	0.000182679	0.444816	0.0676555	1.55802	0.000198784	2.85123	0.732967	0.92552
HT11D03	Lipid transfer protein	0.156072	0.880162	0.063634	1.26878	0.592368	1.00705	0.725908	0.932484	0.00104255	2.84454	0.00728681	3.19572
HT08E15	Lipid transfer protein	0.0146772	1.36458	0.00688087	1.71858	0.130887	0.79441	0.25912	1.20514	0.0012767	2.8322	0.00567775	3.4167
HU03O17	unknown	0.24569	0.909389	0.379888	0.937008	0.0844706	0.758063	0.0256081	1.74961	0.00112529	2.81894	0.00824489	3.0273
HY04H10	heat shock protein 17	0.001829	1.65444	0.0801718	0.794012	4.89461e-06	0.337125	0.0398795	1.64519	0.000209837	2.80779	0.17107	1.27361
HT06J03	Lipid transfer protein	0.12239	0.88721	0.473255	1.2045	0.108887	1.26198	0.0628503	0.709849	0.00141075	2.79865	0.0101276	3.04719
HT10M19	Lipid transfer protein	0.30222	0.942095	0.299361	1.07849	0.766305	0.953495	0.324197	0.84511	0.000906687	2.79623	0.00882506	3.12943
HT11L21	Lipid transfer protein	0.460518	1.03236	0.686424	0.995311	0.346945	1.09181	0.500545	1.05324	0.000776032	2.79112	0.0137464	2.51109
HR01E04	β-Expansin	0.339165	0.959296	0.299463	0.976153	0.268528	1.13802	0.014167	1.77626	0.00103181	2.7737	0.0173121	2.50989
HT10N14	Lipid transfer protein	0.785517	0.954801	0.488302	0.954909	0.389342	1.08302	0.710585	0.945224	0.00199945	2.76864	0.0155658	2.84582
HT05F03	Lipid transfer protein	0.339629	1.03284	0.112454	0.81774	0.436119	0.911174	0.269869	1.12164	0.00154528	2.74605	0.0324919	2.31132
HB10C23	PEROXIN	0.331853	1.10104	0.343125	0.941905	0.343194	1.09684	0.2764	0.882474	0.00133489	2.7426	0.0572121	0.666111
HZ49C21	heat shock protein 17.9	0.00718821	1.50496	0.191704	0.861055	6.31562e-07	0.282459	0.0186785	1.91978	0.000441699	2.73763	0.283024	1.13367
HB10N24	globulin-2	0.101868	0.839875	0.454528	1.01547	0.0206358	0.797872	0.0677996	1.51611	0.00130465	2.72669	0.480975	1.03921
HT11B14	DNA polymerase delta small subunit	0.0110351	0.679943	0.378098	1.09279	0.0431128	0.717748	0.160708	1.35435	0.00269851	2.72038	0.0408708	1.82254
HT10K21	Lipid transfer protein	0.356512	1.06958	0.268669	1.13287	0.676896	0.987375	0.42527	1.08406	0.00123463	2.69387	0.0123406	2.75017
HY04E17	unknown	0.0105367	0.798655	0.0991668	0.968462	0.0301724	0.824071	0.224162	1.26819	0.000942449	2.69336	0.00670609	3.031
HZ57B07	unknown	0.0784055	1.23041	0.103175	1.17326	0.129893	1.20913	0.427475	1.15638	0.0017574	2.68732	0.0339612	2.02703
HT12K06	aldehyde oxidase 3 (EC 1.2.3.1)	0.263527	1.1016	0.334764	1.06126	0.00861751	0.620038	0.507444	1.0347	0.00175251	2.68398	0.0107347	3.01533
HV05C02	Lipid transfer protein	0.356358	1.0523	0.31255	0.961496	0.488578	1.0136	0.337182	1.13039	0.0027289	2.67051	0.0175607	2.79217
HZ50P20	unknown	0.130415	0.951349	0.234427	1.02273	0.207708	0.988106	0.180898	1.30528	0.000310097	2.65173	0.0076539	2.68412
HF11N16	ATP-dependent Clp protease proteolytic subunit	0.0800767	1.26798	0.595982	0.994446	0.393187	1.07361	0.280427	1.19299	0.000760954	2.64942	0.00234515	3.85527
HB23O18	glucan exohydrolase (glucan 1,3-beta-glucosidase)	0.254366	0.861848	0.31829	0.91099	0.537917	1.02677	0.428011	1.09407	0.00196187	2.6475	0.0251826	2.333
HB21C08	auxin-regulated protein	0.170836	0.841042	0.770432	0.963932	0.00482293	1.75111	0.0341175	1.58689	0.000462067	2.64103	0.0356489	1.9195
HT03C08	ubiquitin-protein ligase	0.577913	1.0246	0.335638	1.11096	0.00558262	1.79117	0.104261	1.31729	0.000336386	2.63936	0.0592845	0.711402
HA04I08	geranylgeranyl reductase	0.202905	1.10424	0.0225943	0.719254	0.159736	1.11207	0.0130234	1.91604	0.00031586	2.62412	0.15288	1.32685
HT13D15	GNOM	0.0174718	1.45784	0.0157201	1.45617	0.128139	0.808329	0.347323	1.15226	0.00200371	2.61212	0.00638431	3.32145
HS18I20	3-isopropylmalate dehydratase large subunit	0.378208	0.904159	0.81029	0.954132	0.172184	0.84463	0.183572	0.773319	0.00106663	2.60752	0.00430504	3.27606
HT12I06	Lipid transfer protein	0.281445	0.985013	0.290925	1.09313	0.332841	0.912272	0.348302	1.12071	0.00333504	2.60636	0.0139263	2.91418
HU04C13	ethylene-induced calmodulin-binding protein 4	0.565361	1.01304	0.101966	0.852068	0.573529	1.02151	0.157337	1.27836	0.0022006	2.60425	0.193025	0.782344
HU05L14	unknown	0.106094	1.22685	0.258928	0.953246	0.722042	0.950858	0.0746298	1.43805	0.00115434	2.60358	0.0133356	2.62848
HF07P15	unknown	0.182793	0.868438	0.0821015	0.78298	0.00778543	1.67407	0.203533	1.21271	0.000747296	2.59735	0.47464	1.0072
HT11F15	Lipid transfer protein	0.239038	0.876767	0.286829	0.909289	0.558207	1.01952	0.454388	1.05112	0.00147051	2.59683	0.0223039	2.53907
HT07E15	Lipid transfer protein	0.460931	1.04506	0.223508	0.885447	0.384479	0.895091	0.393406	1.10225	0.0030386	2.58895	0.0334448	2.32881
HT12D24	Lipid transfer protein	0.402128	1.06236	0.476608	1.03137	0.294916	0.867107	0.380095	1.08476	0.00337349	2.58751	0.0556027	1.96734
HB10B07	unknown	0.463209	0.96426	0.227366	0.856631	0.693783	0.959261	0.493363	1.00958	0.00148678	2.58733	0.0191873	2.13904
HU08D15	Lipid transfer protein	0.159957	0.856044	0.54826	1.04037	0.600161	1.00029	0.486892	0.926947	0.000953738	2.58726	0.0142828	2.3952
HY03F10	unknown	0.646925	0.984881	0.183989	0.846567	0.00754551	1.63569	0.199972	1.31185	0.00230165	2.5808	0.152944	1.37982
HT12I05	Lipid transfer protein	0.212968	1.13174	0.113158	1.25683	0.753937	0.947652	0.483379	1.05472	0.00172235	2.5775	0.00422199	3.55341
HT12J03	Lipid transfer protein	0.460513	1.01697	0.501752	1.04854	0.632622	0.974222	0.398086	1.10508	0.00302526	2.57632	0.0114376	3.04431
HT09I13	Lipid transfer protein	0.258676	1.13314	0.27224	0.877437	0.380986	0.94966	0.382197	1.09351	0.0026419	2.57016	0.0235885	2.54394
HT07C13	Lipid transfer protein	0.0773946	1.2604	0.34828	1.1467	0.00201768	1.64942	0.0493957	0.925691	0.00186706	2.55876	0.0118389	2.97612
HT06L02	Lipid transfer protein	0.380011	0.999172	0.117879	1.19245	0.423522	1.07079	0.39554	0.908612	0.00415079	2.54831	0.0173661	2.79833
HA16P19	unknown	0.507164	1.05607	0.455561	1.08525	0.0780984	0.856766	0.106007	1.31807	0.00130512	2.5438	0.162424	0.935413
HW07B09	unknown	0.268444	0.977376	0.489031	1.05151	0.153767	1.21512	0.105672	1.36276	0.000524986	2.54224	0.02488	2.05621
HT05N15	Lipid transfer protein	0.114387	0.807836	0.202295	0.877686	0.374227	1.06943	0.522758	1.03166	0.00138249	2.53772	0.023796	2.61526
HT11D22	Lipid transfer protein	0.13875	1.20985	0.272865	1.10685	0.768217	0.948391	0.147409	1.31853	0.00417107	2.50879	0.0360467	2.23885
HF08G08	protein kinase	0.473278	1.06806	0.467283	1.05185	0.357562	1.08781	0.154709	0.828789	0.00222057	2.50518	0.0197617	2.37974
HA01G12	Nuclear ribonuclease	0.0203256	0.702484	0.0246347	0.713966	0.163605	0.824085	0.543312	1.02837	0.00180895	2.49739	0.0130651	2.46618
HS18B02	WRKY40 (WRKY DNA-binding protein 40); transcription factor	0.0504609	1.3482	0.0973796	0.826462	0.00737688	1.47908	0.0315214	1.4379	0.000641273	2.491	0.015959	2.04297
HS05D17	NBS-LRR type resistance protein	0.346905	1.05985	0.0346011	1.39322	0.670489	0.97421	0.11263	1.37308	0.00228168	2.4859	0.0265156	2.07231
HZ58B10	glycosyl transferase family 29 protein / sialyltransferase	0.150207	1.22139	0.0922469	1.27066	0.393039	1.0776	0.357143	0.917329	0.00191861	2.47853	0.00112915	4.17617
HT08C09	Lipid transfer protein	0.0413596	0.750814	0.331317	1.05031	0.460662	0.933259	0.125051	1.33521	0.00326028	2.47647	0.0153576	2.72247
HT12G09	Lipid transfer protein	0.475852	0.972105	0.220908	1.17648	0.335722	1.06596	0.459649	0.903302	0.0010015	2.4757	0.00530804	3.39641
HF11N24	pentatricopeptide (PPR) repeat-containing protein	0.180289	0.847037	0.556922	1.02964	0.685748	0.958588	0.0236214	1.79554	0.00335431	2.47221	0.0076018	3.18612
HA20H02	nucleolar matrix protein	0.323744	0.896068	0.71468	0.988721	0.263976	0.989618	0.434002	1.1496	0.00129628	2.44663	0.0149724	1.97166
HZ39L02	integral membrane family protein	0.283855	1.12582	0.340619	0.925107	0.412689	0.936931	0.140613	1.37116	0.000584037	2.4454	0.0275973	1.90119
HF04P11	signal recognition particle receptor beta subunit -related	0.642536	0.989531	0.640982	0.991444	0.0355131	1.17053	0.0183053	1.89344	0.000731823	2.4352	0.018158	1.96548
HS07P12	unknown	0.170118	0.855418	0.37681	1.0686	0.385113	0.902972	0.0177642	1.89548	0.00344494	2.43287	0.0453677	1.88217
HT09G10	Lipid transfer protein	0.211838	0.873114	0.1276	0.809749	0.486601	0.93145	0.0108359	0.637609	0.00336575	2.41389	0.00857693	3.15117
HT08J07	Lipid transfer protein	0.0369847	0.984807	0.00221449	1.85705	0.177872	0.827401	0.604447	0.970423	0.00394798	2.40059	0.0156849	2.76038
HB19F14	trehalose phosphatase/synthase 6 (TPS6)	0.00101003	1.74332	0.0746572	0.771709	0.245642	0.866268	0.415274	1.08738	0.00139109	2.39846	0.00956738	2.77135
HU04G08	AMP deaminase , EMBRYONIC FACTOR1	0.231011	0.859367	0.415137	1.06151	0.561468	0.986318	0.0349098	1.64278	0.00142457	2.39681	0.0224321	2.27461
HA05G09.1	zinc finger (NF-X1 type) family protein	0.503989	1.05484	0.335248	1.07644	0.196258	0.852612	0.196516	1.18986	0.00249057	2.39557	0.00553399	2.79661
HB25P18	paraplegin; cell matrix adhesion regulator	0.2771	1.10873	0.0842513	0.789362	0.124202	0.795046	0.250868	1.23905	0.00182111	2.39485	0.0292394	2.04525
HT09O19	Lipid transfer protein	0.571995	0.979499	0.677919	0.985987	0.426289	0.904564	0.2984	1.13163	0.00461696	2.39453	0.0107621	3.07986
HU10D13	AAA-type ATPase family protein	0.481329	1.05958	0.305685	1.14094	0.451807	0.920949	0.134244	1.34943	0.0019104	2.39353	0.0388054	1.91782
HZ64E16	early response to drought	0.144166	0.853149	0.00970822	0.657086	0.0600638	1.34728	0.279327	1.14595	0.00222089	2.39129	0.0723376	1.59595
HF21I14	Aldose reductase	0.262798	0.901911	0.214701	0.866822	0.388619	1.05997	0.114097	0.759885	0.00304966	2.3886	0.220058	1.1914
HF21H15	putative nucleotide-binding protein	0.160661	0.82316	0.238908	0.86472	0.342687	0.93509	0.304917	1.13698	0.000968659	2.38174	0.120259	1.43057
HF23F18	caleosin 1	0.476757	1.13655	0.0213456	1.44948	0.00687085	1.65294	0.373811	1.05798	0.000794742	2.37987	0.497255	1.0382
HZ55G02	S-domain receptor-like protein kinase	0.00526912	1.56812	0.00155396	0.56452	0.416576	1.05459	0.179117	1.3097	0.00151133	2.37918	0.0515076	1.84441
HY09K16	DNA polymerase alpha subunit	0.159265	1.1937	0.257544	1.12883	0.513264	0.994725	0.163893	1.21656	0.000782427	2.3706	0.0574696	1.62709
HT05C18	Lipid transfer protein	0.00115702	0.57198	0.000688877	0.552102	0.0979428	1.10473	0.149448	0.916451	0.00333133	2.37017	0.00979577	2.91962
HZ54L15	unknown	0.0952571	1.27036	0.00591995	0.624768	0.36927	1.075	0.377381	1.13874	0.00155641	2.36576	0.040696	1.90947
HF12D14	Nucleic acid binding / transcription factor	0.521874	1.02326	0.578621	1.00472	0.363136	0.932364	0.0643914	1.46273	0.00120534	2.36174	0.422288	1.13956
HT04G12	unknown	0.301644	0.907163	0.0762969	0.788727	0.21041	0.881041	0.0645822	1.49331	0.00336512	2.35967	0.0201204	2.35204
HF21M02	serine/threonine protein kinase	0.309852	1.10103	0.341048	1.11694	0.536743	1.01578	0.0246407	1.802	0.00376506	2.3563	0.0106304	2.63871
HT09L02	Lipid transfer protein	0.0107708	0.678752	0.0886712	0.869166	0.186191	1.18966	0.545157	0.997015	0.00710539	2.35273	0.0189206	2.77183
HT11P11	selenium binding protein	0.641463	0.981668	0.469801	1.03801	0.660507	0.963479	0.360512	1.11883	0.00227607	2.34548	0.00667735	3.30841
HT09F11	Lipid transfer protein	0.256446	1.13948	0.435756	1.04668	0.604056	1.00916	0.344026	1.08046	0.00559525	2.34279	0.0187146	2.7228
HT12K04	Lipid transfer protein	0.360841	0.956621	0.41625	0.942466	0.339641	0.941107	0.0747372	1.3891	0.00316255	2.32375	0.00498216	3.43974
HT10F05	Lipid transfer protein	0.451956	1.16304	0.0572089	1.25656	0.441269	1.06527	0.479109	0.928503	0.00514202	2.31172	0.0236966	2.55889
HZ48N01	unknown	0.302401	1.07846	0.142056	0.927853	0.307281	0.975944	0.307405	1.13405	0.00186871	2.30566	0.0107388	2.81286
HZ01B20	3-oxoacyl-[acyl-carrier-protein] reductase	0.178327	0.92566	0.113398	0.812125	0.469128	1.01573	0.119036	1.27554	0.00182703	2.30387	0.045652	1.73049
HT06L16	Lipid transfer protein	0.316206	0.968291	0.341581	0.939447	0.0181905	1.57415	0.17382	0.963463	0.00283619	2.29829	0.0135494	2.68166
HT05P04	unknown	0.0459049	0.7778	0.128841	1.01105	0.508044	1.02123	0.562661	0.990728	0.00540325	2.29659	0.0278915	2.48359
HY10E24	sarcoplasmic reticulum protein	0.287493	1.14155	0.31197	1.12999	0.574748	1.01414	0.0513759	1.50414	0.00499416	2.29337	0.0277882	2.03233
HA01O01	N-METHYLTRANSFERASE; phosphoethanolamine N-methyltransferase	0.358365	1.10321	0.140416	0.827636	0.272569	1.10974	0.102686	1.47421	0.00365698	2.29262	0.222639	1.22592
HA12J22	BURP domain-containing protein	0.0244794	0.718094	0.00203624	0.582693	0.00380343	0.583354	0.0208022	0.67249	0.00505037	2.29216	0.011794	2.56058
HF18P15	unknown	0.373512	1.03296	0.0722953	1.20348	0.0289411	1.46217	0.388731	1.11974	0.00398753	2.28581	0.317502	1.1021
HY06O02	steroid hormone receptor/ transcription factor	0.147852	0.869983	0.291246	1.08272	0.663833	0.988313	0.0487807	1.59541	0.00205518	2.28478	0.0301048	1.99894
HW03H11	c-myc binding protein	0.359578	0.910953	0.575198	1.02228	0.491825	0.968445	0.0283812	1.80013	0.0017934	2.28383	0.00429257	3.18598
HT08K16	Lipid transfer protein	0.212368	0.957633	0.289973	1.10367	0.431669	0.918497	0.351199	1.12379	0.0047619	2.27349	0.0293774	2.3692
HY03B24	UDP-glucose 6-dehydrogenase	0.436831	0.927922	0.691177	0.98008	0.441958	0.941533	0.0702649	1.6077	0.00187613	2.26805	0.00304421	3.54987
HT07C01	autophagy related protein	0.411134	0.950966	0.290142	0.927845	0.371336	0.910261	0.245615	1.22121	0.00510808	2.26068	0.450567	1.04658
HF03K16	chitinase	0.199052	0.949316	0.185876	0.880457	0.178137	1.13643	0.226075	0.86581	0.00633173	2.25412	0.0334632	2.09287
HX04D14	EXPANSIN B2	0.487297	1.04546	0.159716	0.82678	0.301162	1.10874	0.34644	1.13729	0.00129731	2.24668	0.0514773	1.67375
HA16E16	oxoglutarate-dependent dioxygenase	0.0773605	1.2598	0.0316871	0.714526	0.379991	1.08269	0.0404108	1.77594	0.00232407	2.24443	0.0424486	1.85486
HT05G14	Lipid transfer protein	0.225526	1.10922	0.411163	1.01775	0.105851	1.24214	0.104256	0.754449	0.0083701	2.24314	0.0324791	2.37047
HV10J02	chitinase	0.315763	0.908282	0.0621342	0.760302	0.422858	1.07033	0.0619544	0.78598	0.00869014	2.23376	0.0144066	2.7826
HT12O03	KH domain containing protein	0.374124	1.02549	0.155138	1.18734	0.365529	0.889633	0.615247	0.958004	0.00339733	2.23304	0.00191932	4.01471
HV05E24	Lipid transfer protein	0.144559	1.16612	0.289415	1.09395	0.400257	0.900355	0.506228	1.03542	0.00869464	2.23143	0.0515427	2.03478
HT07L06	Lipid transfer protein	0.142143	1.12983	0.282155	1.08745	0.0320478	1.35616	0.0515607	0.831107	0.00493029	2.2312	0.0119644	2.73907
HV09L17	zinc finger protein	0.532687	0.998337	0.430137	0.931638	0.00523218	0.544586	0.0212546	1.86513	0.00540325	2.22976	0.0802548	1.52464
HT05F18	Lipid transfer protein	0.309194	0.931748	0.444276	1.06742	0.315599	0.882277	0.443881	0.911677	0.00732549	2.22964	0.0239106	2.57169
HB24G18	DNA-directed polymerase kappa	0.382505	1.07863	0.0224552	0.69427	0.00629991	1.75284	0.288815	0.844672	0.00180951	2.22893	0.00257054	0.446939
HT12L24	Lipid transfer protein	0.367898	0.986918	0.0918667	0.805513	0.321958	0.874302	0.519873	1.03497	0.0068215	2.22733	0.0484917	1.88096
HF05F24	unknown	0.381275	1.02792	0.109029	0.816119	0.136971	1.23041	0.238626	1.25234	0.00211644	2.22548	0.0392778	1.90854
HS02L19	transcription factor SE (SERRATE)	0.361291	1.08537	0.104008	1.26624	0.441892	1.06126	0.35606	1.11206	0.00340349	2.22236	0.0341685	1.82053
HT09H20	Lipid transfer protein	0.692177	0.987592	0.258082	0.886911	0.723837	0.949879	0.339005	0.885309	0.0109083	2.22225	0.0489862	2.11385
HF24I08	CATION EXCHANGER 2); calcium:hydrogen antiporter	0.290319	1.03561	0.142825	1.18881	0.537621	0.989494	0.175261	1.2585	0.00506197	2.217	0.0414093	1.92461
HA24B19	unknown	0.350508	1.06807	0.672118	0.976399	0.722766	0.946903	0.0551332	1.53831	0.00527118	2.21534	0.0215466	2.39562
HF11K03	fructan 6-fructosyltransferase	0.06552	0.798429	0.238834	0.908973	0.547124	1.02396	0.115962	1.36204	0.00120849	2.20492	0.175277	1.30645
HT11P23	Lipid transfer protein	0.00786603	1.55563	0.00439552	1.54057	0.0978005	0.791651	0.710991	0.938726	0.00537838	2.19682	0.0280806	2.26682
HY10N15	heat shock protein 70	0.516197	1.03581	0.124494	0.810515	5.59722e-05	0.407202	0.0617015	1.54977	0.00167522	2.19073	0.0560718	0.670072
HB03M15	putative signal recognition particle 72KD protein	0.470128	0.949861	0.142501	1.20202	0.0449355	1.39107	0.0118667	1.97685	0.00130512	2.18743	0.0493966	1.67976
HA06O14	unknown	0.121459	1.23819	0.433521	0.941422	0.665083	0.970256	0.179848	0.932211	0.00460693	2.18735	0.0353864	1.92573
HT09P10	Lipid transfer protein	0.0459344	0.765204	0.0873086	0.830247	0.607644	0.983399	0.421925	1.07967	0.00967364	2.18394	0.0270043	2.41281
HT10M22	Lipid transfer protein	0.0157884	0.73477	0.0590816	0.981313	0.0583029	0.795155	0.291465	0.90074	0.00958467	2.1774	0.0524374	1.92115
HF16E19	zinc metalloendopeptidase	0.416769	0.946997	0.378527	0.917741	0.769657	0.948742	0.230965	1.21087	0.0050386	2.17618	0.0310477	2.12824
HZ48D23	ATP-dependent Clp protease proteolytic subunit	0.214816	1.11462	0.243745	0.871927	0.236888	0.855055	0.260702	1.19177	0.00175945	2.17446	0.017842	2.13569
HB10A24	casein kinase II alpha subunit	0.163439	1.19955	0.322095	1.08488	0.439552	0.927664	0.149539	0.775448	0.00189177	2.17394	0.0314068	2.02773
HV03L21	OTU-like cysteine protease	0.278378	0.946467	0.371098	0.950485	0.0608633	0.748448	0.151135	1.29539	0.00489721	2.17229	0.0519103	1.77055
HT08H15	Lipid transfer protein	0.334938	0.905061	0.485645	1.0469	0.339351	1.00475	0.555698	0.994165	0.00745733	2.16662	0.0238716	2.62488
HF05M22	unknown	0.040491	0.739596	0.362907	0.921723	0.106594	0.806425	0.0277593	1.74958	0.00365698	2.16475	0.0194382	2.26938
HT06D12	lanthionine synthetase	0.0354866	1.39027	0.0095223	1.59853	0.207354	0.832194	0.0218545	1.83683	0.00328602	2.16272	0.0195059	2.22497
HA27O03	Heat shock protein HSP70	0.557845	1.04481	0.0748234	0.780972	0.000176443	0.453149	0.0686383	1.54747	0.00142899	2.16144	0.170799	0.761102
HT08H09	Lipid transfer protein	0.0812173	1.26954	0.427678	1.06901	0.174807	1.18621	0.258003	0.821354	0.0122188	2.15972	0.0253109	2.58895
HT09F02	Lipid transfer protein	0.0299874	1.28696	0.0417911	1.04476	0.152478	0.849657	0.439267	0.952468	0.00795097	2.15955	0.0309537	2.32565
HZ60M18	heat shock protein 70	0.239966	1.14415	0.485229	0.983253	0.000562722	0.505169	0.0101614	1.97546	0.00142086	2.15919	0.337639	1.03723
HF22K03	heat shock protein 17.9	0.00121986	1.69935	0.317272	0.900412	1.94205e-05	0.371047	0.027933	1.77177	0.00214052	2.15895	0.330058	1.12442
HT11O05	cyclase	0.129704	1.20788	0.481812	1.05755	0.426612	0.918279	0.170905	0.816254	0.00700016	2.1588	0.00936378	3.05248
HH01G18	Subtilisin-chymotrypsin inhibitor-2A	0.439562	1.03946	0.0872576	0.91937	0.126552	0.98305	0.280083	1.19467	0.00345559	2.15645	0.211019	0.826335
HT08M17	Lipid transfer protein	0.394531	0.910138	0.225972	0.905794	0.3015	1.09932	0.510692	1.00008	0.00868682	2.1535	0.0332844	2.31156
HT11I16	protein kinase	0.0140325	0.694791	0.360611	0.933642	0.356258	0.916605	0.473793	0.998613	0.00217865	2.14514	0.0109385	2.58774
HB12M09	GAMYB-binding protein, protein kinase	0.215595	0.871278	0.360304	1.082	0.382889	1.07282	0.427918	0.957465	0.00488742	2.13738	0.292245	0.840113
HB32P05	unknown	0.0117966	0.676859	0.325864	1.09939	0.427349	0.941288	0.0952906	1.48902	0.00287795	2.13445	0.073737	1.56294
HZ45H06	acetylornithine aminotransferase, mitochondrial	0.225479	1.08505	0.247024	0.896936	0.000977027	0.511439	0.0479001	1.59852	0.00411297	2.13326	0.0236577	2.18617
HZ55P13	unknown	0.0931001	1.27248	0.612421	1.02192	0.650084	0.977723	0.251442	0.826568	0.00593155	2.12835	0.0326288	1.95781
HZ45F16	leucine zipper protein-like	0.639122	0.979344	0.405493	0.934905	0.434175	1.02602	0.261594	1.23075	0.00400434	2.12145	0.193338	1.26056
HT04B12	transcriptional co-repressor	0.325464	1.18234	0.0201015	1.42463	0.119907	0.788729	0.402842	1.0987	0.00549064	2.1195	0.0118009	3.03091
HY06L02.2	unknown	0.134925	1.16524	0.213345	1.15629	0.00860472	1.7922	0.0272099	1.72639	0.00280832	2.11807	0.0298548	1.7113
HB20J23	putative thioredoxin-like U5 small ribonucleoprotein particle protein	0.451389	1.06303	0.365619	1.07402	0.643615	0.999685	0.496563	0.986395	0.002135	2.11673	0.382199	1.17475
HA02B07	leucine-rich repeat family protein/protein kinase	0.0105443	0.671861	0.130312	0.960797	0.0132994	0.644185	0.0557505	1.49592	0.00816279	2.11559	0.0675669	1.66914
HF04E22	heavy meromyosin	0.101325	0.804866	0.315097	1.09228	0.0995336	1.29838	0.0251674	1.79005	0.00441217	2.11145	0.00903568	2.61489
HA14B04	phospholipid transfer protein	0.275616	0.876429	3.58412e-05	0.420374	0.213147	0.860291	0.275459	1.22335	0.00252996	2.10749	0.0255292	1.9614
HA22P22	unknown	0.283023	0.875962	0.425741	1.05513	0.172993	1.2197	0.473587	0.927575	0.00474209	2.10618	0.0402573	1.85828
HF23L15	protein kinase	0.179678	0.868404	0.194695	0.846223	0.441484	1.02708	0.238618	1.22647	0.00289129	2.10094	0.205444	1.26638
HZ41I15	putative low temperature and salt responsive protein	0.0298094	1.39395	0.0514902	0.74953	0.649187	0.973488	0.109688	1.43245	0.00682443	2.09919	0.104436	1.52113
HU08J23	unknown	0.344075	0.907966	0.179454	0.844332	0.685407	0.984087	0.366288	1.11092	0.00223415	2.09857	0.0541532	1.68998
HS14F07	unknown	0.612101	1.00006	0.00867632	0.659039	0.000516855	0.495833	0.451926	1.08714	0.0033821	2.09843	0.351029	0.962003
HT12F03	unknown	0.0256481	0.792313	0.0865794	1.18637	0.404591	1.02543	0.104445	1.41573	0.00318592	2.09354	0.0120424	2.74841
HB06I23	Permeases of the major facilitator superfamily	0.386304	1.08771	0.238955	0.887897	0.381477	1.07506	0.0459067	1.5995	0.00815118	2.09318	0.0079314	3.11481
HT04C14	Hsp70 binding protein	0.357286	0.931308	0.136307	0.824047	0.409573	1.05696	0.27697	0.898976	0.00970885	2.09241	0.0167175	2.69
HZ61L04	protein phosphatase 2C	0.0327801	1.15301	0.416765	1.02202	0.0478183	1.35115	0.0672284	1.54355	0.00171556	2.09168	0.253926	1.19731
HT13H03	unknown	0.483979	0.94094	0.435513	1.08494	0.0569194	0.734279	0.0901487	1.5248	0.00326249	2.088	0.055054	1.73439
HV01D06	GLUTATHIONE S-TRANSFERASE	0.233672	1.08251	0.383206	1.1253	0.0942251	0.770488	0.584635	0.995831	0.00749901	2.08746	0.00811573	3.03248
HB26H19	heat shock protein 70	0.367931	1.1042	0.056776	0.759352	1.76048e-05	0.37307	0.083393	1.44582	0.00192019	2.08734	0.0292547	0.605001
HA21A21	unknown	0.0685375	0.962955	0.374572	1.07505	0.360782	0.924175	0.418716	0.943413	0.00634949	2.08305	0.0849516	1.51197
HT07G19	Lipid transfer protein	0.256972	1.11046	0.219137	1.13153	0.731073	0.961429	0.571205	1.00664	0.0128182	2.08056	0.0467742	2.09834
HA22A08	SERINE HYDROXYMETHYLTRANSFERASE / glycine hydroxymethyltransferase	0.43013	1.05381	0.331883	0.908725	0.159122	1.14512	0.357277	1.01415	0.00309884	2.07827	0.00887187	2.06785
HB08J20	chloroplast thylakoidal processing peptidase	0.184112	1.11435	0.0998726	1.2455	0.242755	0.864569	0.420813	1.06042	0.00197316	2.07372	0.255516	1.1564
HF04H13	pentatricopeptide (PPR) repeat-containing protein	0.407349	1.0663	0.258308	0.890248	0.0249503	1.26268	0.0157317	1.73942	0.00144115	2.07182	0.292138	1.45994
HZ40L16	GDSL-motif lipase/hydrolase	0.442848	0.922264	0.496144	1.07435	0.635506	0.9674	0.259527	1.19447	0.00643633	2.07112	0.012935	2.322
HS15A08	unknown	0.207665	1.16284	0.0465922	0.985747	0.0318112	1.421	0.0406544	1.63961	0.00306521	2.06755	0.0249274	1.95477
HT12K08	Lipid transfer protein	0.217513	1.08843	0.407581	1.03574	0.0892681	1.1981	0.281466	0.913453	0.00730599	2.06695	0.0109748	3.05462
HZ50H21	GCN5-related N-acetyltransferase (GNAT)	0.0995498	0.867355	0.20117	0.989913	0.7041	0.96489	0.345355	1.14142	0.00608921	2.0641	0.0273178	2.00093
HU03N03	zinc finger (C3HC4-type RING finger) family protein	0.399756	1.07526	0.220152	1.13678	0.196085	1.18264	0.374797	1.12785	0.00770609	2.05967	0.0377797	1.92562
HT09M08	Lipid transfer protein	0.127101	1.18781	0.207856	0.931909	0.723171	0.96984	0.751554	0.932876	0.0128791	2.05963	0.0219578	2.67203
HZ61L01	peptidase M28	0.00284724	0.617283	0.0557441	0.832473	0.147707	1.21362	0.416528	1.00408	0.00252649	2.05907	0.158249	1.32768
HY09B17	unknown	0.304575	0.878779	0.311201	0.898393	0.516464	1.01401	0.265181	1.01819	0.00704571	2.05842	0.0578826	1.62394
HB19L11	UDP-glucose 4-epimerase	0.0356477	0.739212	0.00990361	1.40998	0.0425678	1.41916	0.227118	1.226	0.00213286	2.05572	0.053125	1.66221
HT12I20	PHOSPHOLIPASE A 2A	0.530079	1.00851	0.232776	1.14189	0.556148	1.02665	0.324318	1.12629	0.00721173	2.05452	0.0279432	2.09989
HZ60P18	protein kinase	0.662421	0.991451	0.213274	0.867831	0.0274531	0.721136	0.371322	1.10706	0.00803616	2.04153	0.0863316	1.46942
HT11K21	Lipid transfer protein	0.656133	0.969908	0.119273	1.24755	0.448272	0.91376	0.732157	0.929946	0.0146459	2.03813	0.0430396	2.03434
HB31C08	putative receptor protein kinase	0.303814	0.884335	0.144729	1.22007	0.295924	1.1299	0.0238317	1.79353	0.00719902	2.03811	0.0857251	1.50329
HZ58B19	transcription factor HAP2C/CCAAT-binding factor B chain	0.40091	1.00077	0.0254705	0.718086	0.25934	1.0636	0.0759196	0.818716	0.00583335	2.0314	0.180088	1.16348
HT11C12	unknown	0.265269	0.925374	0.334103	1.09223	0.272599	1.14056	0.251858	1.24004	0.012587	2.029	0.00533868	3.37527
HF19D04	phosphoglucomutase (EC 5.4.2.2)	0.184289	0.857213	0.525077	1.00851	0.427535	0.971619	0.168518	0.75549	0.00707831	2.02437	0.0454539	1.7219
HF14O01	At GIGANTEA	0.420727	1.09461	0.586129	1.01681	0.3129	0.87851	0.103969	1.45384	0.0042512	2.02239	0.0165896	2.27302
HZ42N06	putative asparaginyl-tRNA synthetase, chloroplast/mitochondrial precursor	0.494373	1.01029	0.22509	0.868093	0.00966732	1.57027	0.452237	1.39804	0.00157172	2.01427	0.0468125	1.49532
HZ39D01	membrane protein	0.401319	1.03851	0.55422	1.02134	0.0639117	1.32467	0.0155798	1.86813	0.00672827	2.01163	0.169407	1.26962
HS05D05	dehydrin 2	0.394288	1.02801	0.416955	0.970905	0.340911	1.07542	0.154141	0.980972	0.00451038	2.00947	0.102721	1.44824
HT05H12	Lipid transfer protein	0.000426462	0.519637	0.275905	0.885397	0.679689	0.987267	0.181297	1.28248	0.00887235	2.00607	0.0229145	2.64558
HT01G20	progesterone 5-beta-reductase	0.661856	1.00486	0.484397	1.07488	0.226908	0.837152	0.0515849	1.40767	0.00404224	2.00519	0.0148371	2.44513
HZ36J09	glycerophosphoryl diester phosphodiesterase	0.697204	0.988845	0.628738	0.992	0.431083	1.05929	0.0879102	1.4319	0.00476948	2.00324	0.00591403	2.73789
HZ44E09	growth-on protein GRO10	0.018343	1.44219	0.525431	1.00379	0.288522	0.872246	0.0449889	1.73168	0.00570696	2.00145	0.186264	1.29431
HB26M02	Photosystem II light harvesting complex gene 1.5	0.00926352	1.51837	0.0618731	0.761955	0.0953125	1.26629	0.0339962	1.78573	0.00358348	2.00048	0.00667885	2.72114
HU03D02	Protein synthesis inhibitor II (Ribosome-inactivating protein II) (rRNA N-glycosidase) pir	0.111635	0.998472	0.0360424	0.880461	0.205323	1.10011	0.259324	1.1905	0.00189911	1.86986	0.000251757	5.96887
HT03H05	mitochondrial solute carrier protein	0.201776	1.16877	0.680419	0.966895	0.447315	0.918107	0.283029	0.840302	0.233553	0.866463	0.000222547	5.23983
HY07E01	unknown	0.641477	1.00793	0.309587	1.13139	0.476158	1.05187	0.433258	1.0818	0.358089	1.13106	0.000556012	5.0234
HI02J13	brassinosteroid signalling positive regulator	0.514244	0.997137	0.208337	0.849088	0.442252	0.924068	0.277885	1.16273	0.0294178	1.6483	0.000789374	4.78225
HZ58F11	Protein synthesis inhibitor II (Ribosome-inactivating protein II) (rRNA N-glycosidase) pir	0.0778306	0.793257	0.345231	1.10221	0.299683	1.12736	0.100394	0.718925	0.00332573	1.99232	0.000727876	4.73253
HY01H19	unknown	0.139846	0.837129	0.264681	0.87782	0.616649	1.01426	0.627246	0.991962	0.188172	1.23661	0.000924765	4.42925
HT01A06	Lipid transfer protein	0.45276	0.987856	0.346769	1.06913	0.453228	1.05673	0.618684	0.984037	0.0158948	1.92279	0.00136196	4.21003
HF16F13	Hordothionin, protease inhibitor	0.203319	0.90079	0.294715	1.00275	0.376351	0.907454	0.538411	1.03093	0.314366	0.916258	0.00152846	4.17553
HT08E22	Lipid transfer protein	0.0158048	0.76338	0.045629	0.854402	0.410451	1.03397	0.326802	1.08651	0.00945504	1.87533	0.00222255	3.91245
HB19F11	glutamine amidotransferase/cyclase	0.18795	0.857994	0.220005	1.09652	0.356321	1.05498	0.494354	0.933238	0.405654	1.06194	0.00314589	3.69103
HT12K07	Beta-glucosidase, chloroplast precursor	0.0913343	0.837242	0.231682	1.15099	0.313565	0.894716	0.435267	1.06209	0.00588135	1.97742	0.00326684	3.57239
HT11F09	EC metallothionein-like family 15 protein	0.485185	0.978485	0.623402	1.00648	0.337979	1.10986	0.458826	1.06283	0.0131218	1.74876	0.00233718	3.53179
HA09B12	purple acid phosphatase	0.507727	1.04936	0.712616	0.997692	0.299247	1.12142	0.171694	1.27359	0.474306	0.946481	0.00277319	3.53177
HF08K19	COB (COBRA)	0.433382	0.983712	0.247653	0.880965	0.298365	0.935393	0.498183	1.00417	0.516211	1.0193	0.00314108	3.48034
HB07F24	mitogen-activated protein kinase 1 (MPK3)	0.581123	1.00368	0.371951	1.02095	0.423415	0.90976	0.519279	1.02356	0.246001	1.17721	0.00375211	3.43116
HT06I15	Lipid transfer protein	0.283215	0.997442	0.0377898	0.744095	0.705368	0.972225	0.493898	0.952911	0.0263375	1.78681	0.00836007	3.22384
HA25G05	PRLI-interacting factor G	0.243442	1.16635	0.298842	1.14159	0.147719	0.801904	0.244467	1.21705	0.160444	1.21706	0.00431223	3.21534
HT05P19	eucine-rich repeat transmembrane protein kinase	0.359004	0.931966	0.454539	0.957576	0.449939	0.912725	0.357456	1.10567	0.0163253	1.8195	0.00646444	3.20847
HF18G08	ankyrin repeat-containing protein 2/possible apospory-associated protein	0.342995	1.07589	0.461362	1.05891	0.45326	1.00904	0.0234756	1.75208	0.139165	1.32517	0.00370996	3.1975
HY02B02	Cnot10 protein	0.0662979	1.30858	0.0585519	0.753022	0.0422136	1.39367	0.027346	1.89653	0.00790795	1.80395	0.00342678	3.19716
HT12M05	Lipid transfer protein	0.639605	1.00792	0.0396402	1.339	0.204241	1.1529	0.447572	1.083	0.0139507	1.94213	0.00813365	3.17294
HF01I17	gamma-thionin precursor	0.0919097	0.946195	0.122825	0.989384	0.155813	1.06622	0.629015	0.976872	0.200043	1.23669	0.00396037	3.15397
HA16M17	amino acid permease 6 (AAP6)	0.347951	0.904935	0.336824	1.11714	0.300964	0.874272	0.0715146	0.718373	0.759892	0.947482	0.00671351	3.13442
HA06D01	60S ribosomal protein L13A	0.157597	0.822287	0.0486938	0.7626	0.020223	0.669324	0.219336	1.25781	0.354083	1.08494	0.00588624	3.04227
HT10H06	Lipid transfer protein	0.0207733	1.22889	0.0254223	1.22144	0.0645429	0.811601	0.337099	0.949431	0.0243077	1.81275	0.010773	3.00727
HY01E03	dnaK protein, putative HD domain protein	0.228982	1.1414	0.532131	1.04158	0.699901	0.983877	0.0847282	1.44211	0.0212068	1.68198	0.00423423	2.97064
HT11G08	F-box family protein	0.130267	0.824069	0.474286	1.03875	0.298425	0.877739	0.356953	1.10201	0.0169003	1.74889	0.00805005	2.93631
HA08B12	histone H4	0.229396	1.03169	0.00194584	1.66399	0.167907	0.855183	0.252907	1.24297	0.023647	0.63476	0.0060926	2.92945
HA11B23	nin one binding protein	0.311624	1.1257	0.353996	1.11012	0.633524	0.973285	0.59509	0.992626	0.0472833	0.685188	0.00668438	2.92828
HA09P20	glutamate receptor family (GLR2.6)	0.450105	0.970697	0.0899922	0.787068	0.478127	1.04972	0.196304	0.788336	0.263382	1.14536	0.00514881	2.89486
HA30K17	hydrolase, alpha/beta fold protein-like	0.170598	1.20941	0.00492263	1.57719	0.294766	0.868639	0.63343	0.979684	0.469396	1.01562	0.00713981	2.82867
HW01K17	O-methyltransferase family 2 protein	0.519069	1.05059	0.425433	1.07972	0.774044	0.959119	0.307231	0.839056	0.70364	0.984813	0.0130487	2.79864
HV12E17	peroxidase	0.632251	1.00494	0.11375	0.909077	0.657999	0.991753	0.305417	0.843124	0.396484	0.897856	0.0101137	2.78401
HA13K23	protease inhibitor/seed storage/lipid transfer protein (	0.250089	0.85853	0.0621629	0.778755	0.0387718	0.708946	0.294545	1.19585	0.21908	0.92675	0.0127876	2.76225
HZ54L05	glycine rich protein, cell wall structural protein	0.00365422	1.51875	0.00010926	0.46683	0.200873	1.17976	0.381676	1.08547	0.00308534	1.93888	0.0060885	2.75784
HF23L06	unknown	0.367837	0.915868	0.463932	0.941327	0.298041	0.873219	0.388717	1.11095	0.429645	1.08594	0.0128937	2.72081
HB10A15	unknown	0.423217	1.04978	0.217388	0.947048	0.234806	1.14716	0.114134	0.758163	0.211982	0.954951	0.0083727	2.6925
HT12K14	unknown	0.16404	0.83757	0.492967	0.970555	0.172438	1.20408	0.373528	1.1164	0.0528879	1.50871	0.0135349	2.68318
HA29E23	proteasome maturation factor UMP1	0.704141	0.958784	0.661171	1.01328	0.336778	1.09227	0.10241	1.50209	0.378423	1.10942	0.00928499	2.65815
HF17F07	pre-mRNA cleavage complex	0.283867	1.07204	0.101966	1.11994	0.196648	1.1565	0.179808	1.33872	0.0133971	1.70869	0.00727781	2.63499
HB20L17	trypsin/amylase inhibitor pUP13	0.119746	0.830982	0.0895362	1.18431	0.253419	1.13082	0.323211	1.1705	0.103528	1.25259	0.00782245	2.60494
HS09O01	unknown	0.197944	0.932797	0.25208	1.08018	0.212611	0.939258	0.563132	1.01425	0.358295	1.12142	0.0109664	2.59836
HT05G06	Lipid transfer protein	0.347806	0.942469	0.465061	1.04034	0.392457	0.963204	0.418045	0.891585	0.0275319	1.75615	0.0182282	2.59669
HT14C24	OSMOTIN	0.0142706	0.707322	0.0367356	1.35182	0.661458	0.995133	0.346172	0.908689	0.0230803	1.86001	0.0245791	2.58895
HT12K05	glyceraldehyd-3-phosphate dehydrogenase	0.0467981	0.800998	0.409034	1.04388	0.348543	1.03972	0.317357	0.912837	0.0568465	1.49632	0.0119251	2.58879
HT12F10	protein kinase	0.286036	1.05686	0.40545	1.08735	0.0778603	1.37403	0.377719	1.06858	0.0103838	1.93611	0.0144181	2.52785
HF03G02	gamma-hordein 1	0.198413	0.868823	0.417431	0.928021	0.00629115	1.73281	0.195657	1.26356	0.0241876	1.67216	0.015224	2.52066
HT05M06	Lipid transfer protein	0.000336228	0.526265	0.00204034	0.633112	0.0195188	1.34523	0.0736781	0.860542	0.0438612	1.65828	0.0269994	2.49542
HT12O04	hexose transporter	0.111919	0.830129	0.433259	1.06393	0.603875	0.967777	0.502736	1.03439	0.0276049	1.6556	0.0240286	2.49424
HA18L12	C-8,7 sterol isomerase (3-beta-hydroxysteroid-delta(8),delta(7)-isomerase)	0.54511	1.02107	0.70067	0.998689	0.337567	1.09877	0.380765	0.886643	0.10159	1.26079	0.0142159	2.48237
HT11K07	salt-inducible protein kinase	0.142027	1.18855	0.381252	1.22961	0.460527	0.928366	0.34736	1.11165	0.181345	1.23879	0.0162895	2.45935
HF01H03	PHD finger transcription factor-like	0.456213	1.03172	0.64374	0.999943	0.722804	0.972617	0.301957	1.15691	0.0797719	1.36585	0.0104633	2.45889
HU05I03	unknown	0.0776035	0.785175	0.0564966	0.750077	0.626811	1.00041	0.387283	1.00961	0.140399	0.79378	0.0225468	2.45283
HY07F18	SET domain protein 105	0.0154116	0.712789	0.0349406	0.798855	0.295878	0.87859	0.373116	1.10434	0.179891	1.2138	0.0106709	2.44091
HU06A02	transcription factor REV (REVOLUTA)	0.0200377	0.71183	0.189097	0.854179	0.483134	0.944335	0.124963	1.38542	0.0887126	1.33038	0.0117707	2.4316
HT12I18	Nuclear inhibitor of PP1	0.338757	1.07562	0.48347	1.03922	0.430654	0.913295	0.367953	0.862066	0.0607648	1.48132	0.0173179	2.41834
HA01D08	actin depolymerizing factor	0.709941	0.996254	0.342535	0.897253	0.363165	0.88744	0.031693	1.853	0.0237097	1.72215	0.0163541	2.38973
HT12M04	3-beta-hydroxy-delta5-steroid dehydrogenase	0.355694	0.910815	0.644019	1.00435	0.612279	0.97359	0.519547	1.04004	0.0463736	1.55543	0.0235526	2.38249
HA13C16	invertase/pectin methylesterase inhibitor family	0.4701	1.02414	4.73672e-06	0.356344	0.00023881	0.464266	0.000279861	0.3925	0.0411947	1.35924	0.0185747	2.38242
HF24C22	glutamate carboxypeptidase, AMP1 (ALTERED MERISTEM PROGRAM 1)	0.127465	1.14084	0.464498	0.949666	0.738889	0.97055	0.218843	1.21728	0.107399	1.30419	0.0234408	2.37925
HT07I13	FtsH protease 4, ATP-dependent peptidase	0.415848	0.93328	0.536216	1.04815	0.140819	1.14261	0.0286031	0.644056	0.0083476	1.99105	0.0171918	2.37494
HT12D06	unknown	0.233464	0.921747	0.261117	0.911016	0.388756	0.923451	0.535335	1.03615	0.0416457	1.62295	0.0279197	2.36889
HA15C21	NADH-ubiquinone oxidoreductase	0.339253	1.1006	0.343723	0.904621	0.138845	0.818347	0.162792	1.32814	0.0937002	1.33223	0.0236275	2.35854
HI04I16	unknown	0.462729	0.940858	0.488183	1.07058	0.410791	1.08348	0.550439	1.02738	0.0533102	1.44306	0.0232096	2.3534
HT01A04	ELF8 (EARLY FLOWERING 8)	0.10587	0.849504	0.416561	1.01646	0.226977	0.962263	0.0339047	1.64973	0.0976368	1.381	0.0304448	2.35291
HA16C11	unknown	0.383493	1.06568	0.37963	0.947794	0.574162	1.01188	0.0744345	1.55243	0.0408606	1.50068	0.0129432	2.35098
HT11G18	Lipid transfer protein	0.295526	0.89586	0.44541	1.07018	0.557033	1.01949	0.283123	0.818395	0.017495	1.67162	0.0212053	2.3388
HB04L20	YABBY transcription factor	0.0199761	1.4389	0.000564933	0.526866	0.0490629	1.31898	0.0556084	1.67977	0.202707	1.20142	0.0137119	2.33387
HA03J14	unknown	0.342529	0.924604	0.553364	1.04571	0.454128	1.02133	0.185977	1.31056	0.142562	1.28357	0.0144796	2.32952
HT12O12	DNA repair protein RAD23	0.537602	1.01955	0.228267	1.17397	0.379095	1.03335	0.283826	1.20155	0.0178496	1.68306	0.022636	2.31951
HT05F11	Lipid transfer protein	0.160429	1.12227	0.154223	1.16697	0.696171	0.984961	0.618544	0.945572	0.301226	1.30941	0.0378938	2.31436
HZ42N24	unknown	0.593493	1.00327	0.337099	0.904913	0.0629387	1.34591	0.120666	1.27855	0.04791	1.43038	0.0183717	2.31426
HT12N20	unknown	0.724326	0.973594	0.235085	1.13743	0.479936	1.04438	0.371368	0.909966	0.157203	1.15328	0.012348	2.30952
HF06L11	methionine sulfoxide reductase	0.0848723	1.27244	0.114135	0.881193	0.136551	0.868393	0.145635	0.828999	0.691127	0.970623	0.0197705	2.29648
HT06H23	Lipid transfer protein	0.0122472	1.27642	0.0265313	1.13096	0.0292919	0.765697	0.160776	1.31387	0.0420504	1.56756	0.029797	2.29628
HA15B23	auxin-induced protein	0.107738	0.807063	0.595959	1.01996	0.705608	0.954291	0.326901	0.861006	0.331767	0.847298	0.0269601	2.292
HT12N22	ubiquitin-conjugating enzyme binding protein	0.2484	1.15008	0.449469	1.01209	0.387511	0.89795	0.406135	0.898377	0.0221494	1.63845	0.0141825	2.27625
HZ44M04	unknown	0.553106	1.01107	0.0726586	1.2379	0.228268	1.13174	0.345214	1.13802	0.434319	1.07204	0.0218853	2.27036
HS03K12	unknown	0.167998	1.18096	0.424395	1.06564	0.483776	0.93283	0.355031	1.09105	0.033746	1.59484	0.0153066	2.25407
HB13B13	proteinase inhibitor	0.157141	1.11908	0.032906	0.716469	0.442608	1.03238	0.257918	1.13207	0.0172319	1.75363	0.013362	2.24968
HF25D22	unknown	0.210784	1.13742	0.331061	0.944289	0.299248	1.11432	0.652075	0.924594	0.0110591	1.96566	0.0188194	2.24391
HT07D18	unknown	0.156553	0.907394	0.205426	0.920299	0.227118	0.841844	0.57261	0.963881	0.315429	1.14233	0.0199125	2.24268
HB03K01	lipase	0.000343728	0.527043	0.0197555	1.37032	0.495643	1.04973	0.182496	1.20761	0.136905	1.19529	0.0190947	2.23157
HT10E24	endoxylanase	0.0180817	1.41252	0.428244	1.10277	0.0306871	0.726684	0.224221	1.10256	0.00356351	1.96631	0.0134911	2.22741
HF07H13	ubiquinol cytochrome c reductase	0.429396	1.07581	0.325798	0.904619	0.444065	0.91336	0.454908	1.06696	0.274493	0.847086	0.0221342	2.22483
HY05C04	arginine N-methyltransferase	0.457591	0.985906	0.696592	1.00163	0.677897	0.990318	0.447773	1.03561	0.177581	1.13553	0.0155654	2.22088
HU03P23	phosphatidic acid phosphatase	0.154745	0.988332	0.184101	0.872293	0.283057	0.934542	0.043128	0.616654	0.303762	0.863961	0.028605	2.21694
HS18K10	protein phosphatase 2C	0.370686	1.09775	0.719443	0.987055	0.664707	0.962006	0.408984	1.06542	0.0107415	1.85123	0.0280918	2.21624
HA03G24	invertase/pectin methylesterase inhibitor family protein	0.205367	0.920671	0.185816	0.86027	0.228618	0.865408	0.0286437	0.721269	0.0286074	1.58449	0.0221712	2.21462
HF02E14	putative far-red impaired response protein	0.135313	0.872819	0.211555	0.880093	0.407747	0.984391	0.0635332	1.43272	0.0119314	1.91135	0.0263001	2.21334
HS05A02	Hordothionin, protease inhibitor	0.149959	0.867606	0.650553	1.02001	0.304545	0.880082	0.5272	1.00131	0.313975	0.901185	0.0192334	2.20826
HT01A02	unknown	0.198062	1.12723	0.416179	0.933258	0.0131129	0.650087	0.40023	1.11342	0.0113547	1.85321	0.0208435	2.1994
HF22C02	LEA protein, ABA-inducible protein	0.265512	1.06668	0.226351	0.889153	0.242114	1.15715	0.279098	0.846713	0.0135363	1.84238	0.0233245	2.19903
HT05H18	Lipid transfer protein	0.013922	0.710186	0.0280108	0.769311	0.159042	1.16877	0.180781	0.837243	0.0640172	1.4899	0.0407501	2.18776
HZ51J07	protease inhibitor/seed storage/lipid transfer protein	0.140974	1.20635	0.00714447	0.638271	0.0398835	1.39655	0.208414	1.06442	0.174597	1.21944	0.0161039	2.18711
HT04A14	unknown	0.375677	0.999721	0.231805	1.14559	0.413736	0.912381	0.678289	0.96384	0.0453983	1.6053	0.0323618	2.18537
HB02O24	dehydroascorbate reductase	0.0207173	0.742043	0.119294	1.03945	0.476988	0.997374	0.145038	1.29569	0.00866977	1.83823	0.0181273	2.17662
HB32F22	proteasome regulatory particle triple-A ATPase subunit1	0.117493	0.805926	0.25718	0.881806	0.584545	1.01937	0.470731	1.03608	0.458016	0.936922	0.0227207	2.17406
HZ61P07	endochitinase	0.0300639	1.21419	0.0154314	0.838576	0.0283058	1.26473	0.105329	1.47745	0.0658288	1.51554	0.0289163	2.17255
HT12G10	(EF-1-alpha) translation elongation factor 1-alpha	0.0209203	0.779626	0.033618	1.2745	0.470718	1.04106	0.15782	1.19267	0.164697	1.27421	0.0357606	2.17129
HA14A01	amidase	0.198896	0.843708	0.267412	0.875062	0.201368	0.843479	0.324046	1.17745	0.081264	1.29224	0.02623	2.16712
HU09P16	unknown	0.449504	1.03426	0.261765	0.903492	0.338549	0.909861	0.159899	1.26797	0.230893	1.19908	0.0232728	2.16214
HT06J06	unknown	0.104596	1.20916	0.0319609	1.34752	0.00262256	0.534788	0.427006	1.05292	0.569226	0.998374	0.0290527	2.16173
HU09C09	unknown	0.128644	0.84198	0.429017	1.07165	0.177693	1.21148	0.048899	1.66786	0.0469425	1.50746	0.0269593	2.14536
HF15E20	diacylglycerol acyltransferase	0.0139657	1.23758	0.0456166	1.13984	0.0797172	1.26907	0.0434055	1.68383	0.0114914	1.92507	0.0240132	2.13958
HA06A14	Gamma-thionin, plant defensin	0.3048	1.12337	0.00333149	1.61703	0.317726	0.898582	0.697713	0.93449	0.0998537	1.33266	0.0173886	2.12845
HA02C19	carbamoyl-phosphate synthase	0.385999	0.957624	0.152901	1.12314	0.390488	0.942926	0.0308324	1.86708	0.0267102	1.61654	0.0257495	2.12468
HZ65J02	MYC transcription factor	0.0747851	1.26236	0.454097	0.957316	0.412819	0.907435	0.218229	1.27902	0.00553596	1.87533	0.0166324	2.12467
HB06B16	putative early nodulin 8 precursor-like protein	0.0354848	0.734482	0.00530789	1.27761	0.428778	1.05394	0.0603433	1.55791	0.137514	1.27884	0.024069	2.1242
HV10B24	Oxalate oxidase 2 precursor (Germin)	0.416194	0.936289	0.174209	0.857184	0.370617	0.912403	0.265743	0.858527	0.475423	0.952355	0.0223579	2.1198
HT04D20	Rab5-interacting family protein	0.396732	0.961935	0.514726	1.02057	0.300915	0.886783	0.610166	0.995255	0.00860654	1.85026	0.0291955	2.11698
HZ45M04	CYP709B2 (cytochrome P450, family 709, subfamily B, polypeptide 2	0.631667	0.982698	0.000544407	0.52441	0.343031	1.08488	0.0376915	1.77004	0.0117784	1.70755	0.0166715	2.11594
HF07K12	Casein Kinase I	0.311891	0.928987	0.235465	1.0795	0.138624	1.17575	0.390838	1.08646	0.428537	1.0952	0.0242219	2.11351
HY09H23.1	unknown	0.292016	0.888679	0.246006	0.889836	0.0171879	0.908494	0.284306	1.20727	0.0275461	1.33002	0.00808281	2.11306
HB23G04	ubiquitin-specific protease	0.465943	1.03557	0.188204	0.875953	0.647591	1.0047	0.265635	1.10105	0.0123219	1.85121	0.0340429	2.11236
HF01J17	beta-glucosidase	0.272354	1.07542	0.535176	1.01589	0.728238	0.964868	0.313604	0.866138	0.12605	1.30298	0.0243853	2.1098
HB27J10	diacylglycerol acylCoA acyltransferase	0.354096	0.93777	0.349078	1.10219	0.702462	0.970527	0.395954	0.91489	0.410165	0.920048	0.0312302	2.10786
HB02C01	glycosyl hydrolase family 17	0.0669384	1.23005	0.358253	0.998134	0.429691	0.927443	0.154251	1.08795	0.581633	0.948311	0.0303459	2.10552
HB13H03	putative MLA6 protein	0.310327	1.07835	0.03141	1.39957	0.723094	0.9637	0.0167835	0.660258	0.0557733	1.49649	0.0205473	2.10461
HB25K13	unknown	0.129842	0.894459	0.0973346	0.818069	0.179461	1.15489	0.169628	0.781962	0.0212953	1.57872	0.0185061	2.10366
HZ62E18	calcium-dependent protein kinase	0.00431057	0.714264	0.0009835	0.688673	0.0331029	1.05451	0.2003	1.10219	0.144158	1.24395	0.0186848	2.09682
HZ36K14	NRAMP metal ion transporter	0.314185	1.09893	0.371197	1.10384	0.34856	1.1002	0.343793	1.00985	0.357843	1.10939	0.019605	2.08057
HF15N01	small nuclear ribo protein Sm-D1-related protein	0.319777	1.1349	0.330058	0.896313	0.35782	0.887727	0.357364	1.08704	0.0559683	1.43641	0.0209603	2.07024
HS08J22	Heat shock protein Hsp40	0.0823299	1.29311	0.604443	1.00755	0.438009	0.995132	0.409749	1.10711	0.00732241	1.99309	0.0210695	2.07024
HF23P03	unknown	0.0829629	0.798871	0.591286	1.00107	0.442033	1.06989	0.234915	0.85167	0.0569312	1.46979	0.02726	2.06689
HZ56O21	protein phosphatase 2A B'kappa subunit	0.2517	1.14486	0.302354	0.954628	0.464345	1.03177	0.124973	1.38457	0.167623	1.22552	0.0264295	2.06676
HV05B13	short-chain dehydrogenase/reductase	0.146896	0.887302	0.195818	0.878867	0.635331	0.999522	0.55224	0.998939	0.275799	1.17942	0.027146	2.05802
HZ51N08	ABC transporter ATP-binding protein	0.0555641	0.802654	0.113001	0.877371	0.133292	0.863592	0.0896968	0.717773	0.17597	1.19574	0.022351	2.05696
HV06N19	UCC1 (UCLACYANIN 1); copper ion binding	0.402862	0.968009	0.257493	0.873345	0.7805	0.94066	0.427338	1.08584	0.254674	1.18772	0.0286872	2.05491
HV11M09	ARLY LIGHT-INDUCABLE PROTEIN); chlorophyll binding	0.457333	0.951716	0.390429	1.10587	0.240839	0.847775	0.0582866	1.66901	0.0268432	1.66936	0.0276246	2.05217
HU06L12	nuclear matrix protein	0.261377	0.872884	0.0445718	1.36445	0.443718	1.04104	0.12144	1.34679	0.0360077	1.53134	0.0260729	2.05205
HY01B17	zinc finger protein	0.495462	1.03282	0.0376444	0.720186	0.37345	1.07744	0.438146	1.07393	0.0513091	1.4453	0.0259987	2.05125
HV04B05	pathogenesis-related thaumatin family protein	0.0720321	0.795026	0.155467	0.853937	0.225108	1.12255	0.281874	1.1806	0.0921785	1.34266	0.0278345	2.05125
HF17J23	unknown	0.00956588	1.48077	0.351042	1.09488	0.155627	0.808208	0.28731	1.12914	0.0107369	1.89085	0.0347788	2.04428
HB07O08	Lipoic acid synthase	0.296183	0.90661	0.151166	0.83864	0.69061	0.980425	0.126168	1.40363	0.366493	0.962345	0.0321333	2.04013
HT01D19	unknown	0.159818	1.16217	0.114343	1.15509	0.273606	1.13632	0.395253	1.04324	0.00399676	1.92104	0.0184438	2.03886
HY03H11	armadillo/beta-catenin repeat protein	0.143503	1.20434	0.0484104	0.749644	0.586628	0.99432	0.0309938	1.85047	0.0276238	1.53002	0.0203516	2.03729
HZ65C02	peptidase	0.479685	0.962416	0.419654	0.945521	0.266826	0.852466	0.068814	1.47051	0.0208113	1.71326	0.0316692	2.03432
HA03F15	peptidylprolyl isomerase	0.0549581	1.30702	0.316833	0.935885	0.233542	1.22589	0.0172364	1.92886	0.249899	1.18938	0.0334025	2.03359
HS07F07	Flavonol synthase/flavanone 3-hydroxylase	0.75186	0.952735	0.235871	1.11058	0.390778	0.921452	0.602248	0.972	0.460601	0.911304	0.03331	2.02741
HB08H23	phospholipid transfer protein precursor, aleurone-specific	0.271995	1.08209	0.00151701	1.76021	0.421887	0.918156	0.0597412	0.759372	0.0126908	1.82253	0.0225458	2.02444
HA31G22	b-keto acyl reductase	0.000190179	0.503546	0.00303426	0.607015	0.47628	0.933615	0.275263	1.14324	0.00892808	1.98862	0.0328526	2.02336
HS09A15	unknown	0.286762	1.03142	0.359798	1.07867	0.399253	1.07422	0.455654	1.06736	0.165574	1.19087	0.0236222	2.02198
HZ47D15	fatty acyl coA reductase / MS2 (MALE STERILITY 2)	0.767103	0.97066	0.700792	1.00875	0.521612	1.04589	0.539873	1.03097	0.421822	1.08965	0.0387157	2.01881
HY09F04	unknown	0.274011	1.13606	0.00375259	0.609732	0.177946	0.904352	0.172311	1.14095	0.0752038	1.27467	0.0201265	2.0116
HT12F05	unknown	0.147069	1.21455	0.485087	1.05184	0.156274	0.806445	0.299372	0.8614	0.070828	1.3992	0.0254951	2.00667
HZ56I17	putative senescence-associated protein	0.00152325	1.76405	0.000247415	1.95649	0.269398	0.879767	0.0215564	1.77685	0.427248	0.980049	0.020414	2.00608
HA03C20	TATA-box-binding protein, TRANSCRIPTION FACTOR IID-1	0.0846225	0.825827	0.0271025	0.709859	0.128428	0.795059	0.48736	0.926954	0.0375937	1.53237	0.0218045	2.00308
HB21G01	UDP-D-glucuronate decarboxylase	0.148298	0.860715	0.406645	0.928524	0.00218221	1.89007	0.287621	0.97097	0.0301831	1.65721	0.0308832	2.00139
HB29E22	glyoxalase I (lactoylglutathione lyase family protein)	0.316083	0.913463	0.355874	0.916819	0.58137	1.014	0.174507	1.21177	0.578551	1.02351	0.0359775	2.00076
HT01L11	chitinase	0.222374	0.869424	0.107094	0.795667	0.381166	0.89209	0.678056	0.960729	0.109991	1.37106	0.032876	1.99985
at least 2-fold down-regulated genes in SUT20i endosperm fraction at least at one stage
	bold = statistically significant down-regulation, italic - statistically significant up-regulation
		corrected P value	Fold-change	corrected P value	Fold-change	corrected P value	Fold-change	corrected P value	Fold-change	corrected P value	Fold-change
ID no, barley 12K array	Annotation	2 DAF		4 DAF		8 DAF		12 DAF		16 DAF		20 DAF
HT11C16	FtsJ-like methyltransferase	0.115784	1.23681	0.093556	1.28771	0.513175	0.988651	0.013548	0.623831	0.00403631	0.436199	0.0366657	0.58588
HB22G02	DNA directed polymerase II subunit 9	0.0104074	0.665227	0.00324978	0.607657	0.223932	1.12912	0.00718	0.559876	0.000496645	0.437451	0.00108037	0.407581
HA04D21	40S ribosomal protein S4	0.637006	1.00292	0.676106	1.01063	0.685788	0.989933	0.118432	0.772871	0.000482593	0.438195	0.00496163	0.509335
HS18H15	unknown	0.792076	0.94421	0.381682	1.11057	0.587828	1.01846	0.494355	0.94174	0.000789058	0.441694	0.0832589	0.706936
HI01L03	unknown	0.458944	0.99727	0.486207	1.04575	0.317687	1.06563	0.0810775	0.742572	0.000740665	0.443243	0.127255	0.719337
HT02E13	unknown	0.192341	0.848643	0.355062	1.09402	0.147875	1.2131	0.0294199	0.589432	0.00102818	0.444505	0.257645	0.798762
HB07E07	ABC transporter family protein	0.0373342	0.758939	0.0715459	0.815779	0.243391	1.14083	0.46715	0.967685	0.0037214	0.447097	0.0491535	0.638971
HT01B11	60S ribosomal protein L10	0.208359	1.18539	0.701957	0.975078	0.668775	0.991739	0.534737	1.03539	0.000916792	0.450089	0.00237041	0.461762
HB09N22	flavonol synthase	0.00352554	1.56801	0.00543586	1.43525	0.21066	1.13425	0.0788913	0.841382	0.00122152	0.452134	0.114315	0.734787
HB13D01	unknown	0.664984	0.977921	0.681499	1.01031	0.525609	0.998159	0.039565	0.668242	0.00121323	0.452479	0.314786	0.864934
HF06G02	Acyl carrier protein II, chloroplast precursor (ACP II)	0.18509	0.843711	0.152951	1.21518	0.123504	0.806863	0.63136	0.983449	0.000766006	0.453638	0.0413751	0.642761
HF12N19	unknown	0.353948	0.900552	0.580086	1.03883	0.0770429	1.30673	0.189603	0.760641	0.000977185	0.453712	0.135033	0.720388
HB08N22	heat-shock protein, 82K	0.368367	0.946665	0.452792	0.968354	0.247742	0.858989	0.0677319	0.654537	0.00182837	0.455969	0.0237745	0.58088
HZ58H01	CER1	0.119483	1.24453	0.633048	1.01331	0.374679	0.973127	0.126626	0.73373	0.00138999	0.456963	0.0674246	0.654151
HB20D22	ABC1 family protein	0.224427	0.87809	0.723008	0.97233	0.363849	0.9224	0.0437451	0.722325	0.00119239	0.457603	0.000990763	0.401437
HA03M23	triacylglycerol lipase	0.556245	1.0276	0.762872	0.965012	0.0151576	1.54005	0.146611	0.785521	0.00150028	0.458195	0.00113436	0.417924
HS16F18	phosphopyruvate hydratase , enolase	0.629484	1.00816	0.584892	1.01132	0.0716471	0.75792	0.0136182	0.568718	0.00140988	0.458424	0.0145771	0.530987
HS17M10	acetohydroxyacid synthase	0.36884	1.08714	0.367943	1.11393	0.558537	1.00102	0.122664	0.762716	0.000859556	0.459016	0.00841817	0.52854
HY07N13	Phosphoglucomutase, cytosolic	0.364864	1.04572	0.0111265	0.667302	0.26261	0.987187	0.233085	0.785622	0.00171445	0.460321	0.0222698	0.56015
HA26O23	60S ribosomal protein L14	0.0552735	0.759703	0.427236	1.0692	0.734548	0.95066	0.0802278	0.679897	0.00124528	0.461002	0.0579184	0.64694
HF08C10	YABBY2 transcription factor	0.087347	1.24631	0.00717826	0.633638	0.117493	0.783227	0.0424573	0.63534	0.0012351	0.46226	0.00495121	0.489056
HB03E22	translational initiation factor eIF1	0.580267	1.02888	0.208561	0.848156	0.103805	1.26965	0.00474106	0.512073	0.00119302	0.465155	0.115806	0.708847
HA07N17	beta-hordothionin	0.0135738	0.692267	0.464483	1.08464	0.173455	0.815488	0.198862	0.799834	0.00139804	0.465299	0.0192207	0.562918
HS01C19	DNAJ heat shock N-terminal domain-containing protein	0.00229107	1.69075	0.00493084	1.51758	0.513348	1.02635	0.0156338	0.581516	0.000999842	0.466505	0.24121	1.18224
HF04H11	ankyrin repeat-containing protein 2/possible apospory-associated protein	0.123468	1.23548	0.486587	0.989623	0.326969	0.882622	0.0785767	0.725233	0.00121513	0.468487	0.0263524	0.613301
HT01B22	40S ribosomal protein S3A	0.545882	1.00326	0.235489	0.879703	0.234775	0.890978	0.112492	0.75835	0.00219278	0.469022	0.000768138	0.385715
HF24I17	vacuolar sorting receptor protein	0.619313	0.992284	0.510449	1.0161	0.162705	1.15248	0.0119886	0.554241	0.00122934	0.469415	0.00262256	0.451264
HR01H22	histone H2B	0.476012	0.986278	0.00903047	1.53584	0.468634	1.04312	0.0896546	0.986407	0.00111163	0.470166	0.0225654	0.590361
HA05G02	beta-tubulin 2 (TUB2)	0.424036	1.04519	0.495404	0.98834	0.36674	1.05898	0.126486	0.782107	0.00186248	0.470709	0.0623541	0.647473
HB16D09	disease resistance protein (CC-NBS-LRR class), putative	0.175896	0.864467	0.212811	1.11463	0.178706	1.2031	0.0407757	0.61857	0.00164806	0.471275	0.34223	1.03996
HA16C06	histone H4	0.0647651	1.23906	0.00728626	1.53415	0.333589	1.00817	0.180371	1.0808	0.0011515	0.473063	0.285425	0.819294
HH01C18	40S ribosomal protein S9	0.729014	0.968729	0.423619	0.925326	0.245829	0.847654	0.0654673	0.681254	0.00174414	0.474854	0.00126676	0.426574
HB02F15	receptor kinase	0.243893	0.859864	0.496215	0.965562	0.0582465	0.729076	0.0181867	0.628103	0.00599661	0.477203	0.336661	1.11912
HS01J24	unknown	0.00031736	1.92298	0.00433512	1.54089	0.560013	1.03064	0.0119965	0.551653	0.00150857	0.477683	0.419722	0.997893
HB20E11	protease inhibitor	0.166827	1.20969	0.284837	0.890708	0.158229	1.20311	0.0139826	0.536845	0.00238344	0.478117	2.19468e-05	0.287553
HZ61J07	dynamin-like protein	0.128186	1.17018	0.0844134	0.835918	0.261133	0.951916	0.220341	0.857577	0.00178874	0.479172	0.000787874	0.416542
HF17D04	ribosomal protein S8e	0.282541	1.12456	0.403228	1.06444	0.25172	1.12139	0.206526	0.797994	0.00207839	0.480647	0.00218521	0.437816
HA09O12	SNF5 homolog BSH (bsh)	0.790335	0.954351	0.0526901	1.34205	0.408727	1.03417	0.0830534	0.974802	0.00133852	0.482191	0.0776999	0.696101
HA08H22	GDP-mannose pyrophosphorylase	0.00677208	0.65431	0.0552833	1.326	0.426059	1.0718	0.130384	0.839418	0.00163883	0.482758	0.0195791	0.598852
HY01P15	alpha-hordothionin precursor	0.0319702	0.731014	0.0744601	0.779029	0.227121	0.993509	0.0158486	0.571637	0.00241857	0.48309	0.00218047	0.44314
HA13G18	ribosomal protein L7Ae/L30e/S12e/Gadd45 family protein	0.11037	1.22157	0.23711	1.11585	0.329781	0.941422	0.312131	0.925036	0.00159114	0.48474	0.182093	0.794509
HB07I24	disulfide isomerase	0.000859635	0.576713	0.449826	0.938777	0.0358818	0.712527	0.464449	0.952017	0.00318213	0.485448	0.115158	0.705107
HB03F13	disproportionating emzyme 1 (DPE1)	0.303401	1.13654	0.528815	1.05643	0.412839	0.924441	0.07459	0.683712	0.00345228	0.485989	0.0109582	0.520077
HA07M24	protease inhibitor/seed storage/lipid transfer protein (	0.00354835	0.632226	0.72281	0.987855	0.180753	0.820897	0.153783	0.73654	0.00221015	0.486921	0.00457409	0.476497
HB04C05	unknown	0.833084	0.936889	0.508253	1.05942	0.0956301	1.28408	0.016186	0.548467	0.00338225	0.487037	0.00967459	0.524342
HY10D08	ALPHA-L-ARABINOFURANOSIDASE (AXAN1)	0.0092812	0.676607	0.424213	0.951171	0.215199	0.869752	0.195168	1.2601	0.00274982	0.487912	0.00245615	0.465302
HS01O24	MYB94 (myb domain protein 94)	0.0094158	1.46125	0.0355761	1.27871	0.0675798	0.742454	0.232497	0.892786	0.00230986	0.489213	0.163654	0.756621
HS01I24	Noc3p	0.000659983	1.82973	0.00156714	1.65314	0.206721	0.831991	0.0307253	0.59736	0.00191442	0.489451	0.23949	0.978668
HB09A15	putative clathrin assembly protein	0.00732044	1.47373	0.0159552	1.3008	0.167334	1.18198	0.181396	0.762131	0.00187629	0.489637	0.0556556	0.64125
HY09B18	40S ribosomal protein S3A	0.180475	0.858823	0.548406	1.03464	0.046131	0.750104	0.258678	0.851115	0.00295753	0.489737	0.000459462	0.367523
HB29I24	shaggy-like kinase	0.514587	1.04705	0.0315635	0.717573	0.156721	0.823746	0.20132	0.764384	0.00398042	0.490314	0.0478296	0.682045
HZ01D08	beta-tubulin	0.117432	1.2562	0.450643	1.02477	0.408724	0.927708	0.0511258	0.689479	0.00187132	0.491254	0.142356	0.74733
HB05N09	starch synthase I	0.47855	1.06006	0.350093	0.985238	0.459919	1.05141	0.053223	0.63541	0.00343223	0.491907	0.000724086	0.399409
HB29G24	ATP synthase	0.169275	0.868809	0.774485	0.962506	0.212379	0.833241	0.177798	0.756981	0.00283627	0.494272	0.0163341	0.559328
HF06A15	arginyl-tRNA synthetase	0.223846	0.870559	0.404553	0.972128	0.376164	1.06631	0.311324	0.8504	0.00334744	0.494513	0.00149459	0.428886
HF06J09	branched-chain-amino-acid transaminase	0.678506	0.960848	0.625686	1.00003	0.448512	1.03195	0.090718	0.739811	0.00189216	0.495319	0.132551	0.742321
HA25F21	unknown	0.613952	0.994058	0.0771031	1.29738	0.824723	0.938266	0.018878	0.609168	0.00330654	0.495422	0.152038	0.732442
HB26H12	polypyrimidine tract-binding protein / heterogeneous nuclear ribonucleoprotein	0.132767	0.84207	0.206847	0.876048	0.153634	0.978017	0.00654149	0.556733	0.00460622	0.496009	0.00460788	0.437094
HT09E02	unknown	0.183939	0.867604	0.172611	0.876514	0.507223	1.02066	0.474135	0.908829	0.00830568	0.496249	0.0626073	0.633074
HF25L10	unknown	0.104114	0.796096	0.57194	1.03166	0.147359	0.807254	0.115031	0.714828	0.00336094	0.497516	0.0367485	0.596774
HF08A21	Sucrose synthase 4 (SUS4)	0.131423	1.18393	0.196252	1.13764	0.248555	0.980164	0.0262331	0.727529	0.00253454	0.497857	0.0247347	0.585318
HZ58A20	beta-ketoacyl-CoA synthase	0.3372	0.931857	0.252812	1.09302	0.151377	0.958308	0.102978	1.04932	0.000566827	0.499186	0.0100475	0.666231
HB08C12	nucleoporin Nup75	0.110762	0.815257	0.250891	0.90051	0.0415136	0.715179	0.00266314	0.509548	0.00242046	0.499212	0.210763	0.790401
HB04K07	cytosolic chaperonin, delta-subunit	0.433826	0.94575	0.147102	1.17174	0.411899	0.969301	0.322577	0.845903	0.00349262	0.499954	0.00501926	0.480218
HA22B08	allyl alcohol dehydrogenase	0.315436	1.10769	0.716224	0.969342	0.451527	0.919666	0.035358	0.722982	0.00199747	0.500373	0.0822183	0.715843
HB25J14	hydroxyproline-rich glycoprotein	0.0876114	1.27271	0.480603	1.06767	0.000498618	2.30685	0.00344557	0.502256	0.32528	1.14387	3.3157e-06	0.236924
HT03C14	unknown	0.414464	1.0922	0.0153639	1.45216	0.483873	0.928909	0.189625	0.762243	0.029037	0.64754	2.0131e-05	0.272538
HZ49F08	oxidoreductase	0.680907	0.998908	0.62388	1.0113	0.428433	1.01637	0.0446344	0.64488	0.00881116	0.561565	1.57101e-05	0.278791
HY04P15	beta-tubulin	0.276969	0.875176	0.738509	0.973148	0.316696	0.943228	0.0207623	0.588502	0.0331358	0.634645	3.79727e-05	0.285656
HB21L12	protein kinase	0.634606	1.00805	0.77081	0.966864	0.0238978	1.47852	0.00795658	0.526627	0.0511041	0.743223	0.00014297	0.31724
HB04H15	unknown	0.143054	0.830719	0.186663	0.841676	0.0010986	2.09539	0.0497122	0.633786	0.0172913	1.59541	6.54456e-05	0.327865
HA17F08	ribosomal protein L34, cytosolic	0.198501	0.921151	0.398848	0.996672	0.198744	0.884458	0.0378157	0.606755	0.00685442	0.531095	9.50501e-05	0.329595
HA30E22	CENTRIN	0.395181	0.953954	0.469856	0.992146	0.40995	1.04575	0.118108	0.813073	0.0216606	0.614999	0.000131839	0.345402
HF16L05	unknown	0.446262	0.997385	0.122093	0.903599	0.388343	0.942426	0.322343	0.843853	0.04038	0.645155	0.000357227	0.351801
HU07A11	splicing factor	0.410378	0.957722	0.124674	0.820168	0.0722658	0.75188	0.319518	0.855415	0.0124703	0.601344	0.000548986	0.351842
HH02I03	unknown	0.457885	1.04188	0.048486	1.30318	0.00211605	1.93627	0.0034387	0.505364	0.356411	0.873815	0.000395516	0.353569
HB12M24	starch branching enzyme 1 (SBE1)	0.662286	0.963187	0.550439	1.00335	0.0124044	1.63847	0.0188787	0.568048	0.236403	0.823523	0.000329439	0.359462
HA02G09	dephospho-CoA kinase	0.398855	0.918661	0.421997	1.06532	0.764406	0.948466	0.347726	0.850336	0.22239	0.824021	0.000991553	0.370902
HA04L08	pectinacetylesterase	0.327864	1.05823	0.269151	1.0722	0.35625	0.952305	0.137119	1.15231	0.0401114	0.644734	0.00117692	0.372966
HU13C24	GLYCINE-RICH RNA-BINDING PROTEIN 4); RNA binding	0.175211	0.859706	0.708684	0.990397	0.0353218	0.698178	0.105814	0.693853	0.00425507	0.528778	0.000253651	0.373877
HZ59M17	retroelement pol polyprotein	0.765598	0.963226	0.375835	0.961125	0.244306	1.08067	0.0983157	0.730072	0.025771	1.2403	0.000456462	0.378375
HB21G24	putative disease resistance protein	0.358185	1.09211	0.318099	0.942776	0.00119342	2.09358	0.336726	0.883246	0.0298915	1.56454	0.000658562	0.378719
HF17D02	aldo/keto reductase	0.459358	1.00493	0.0560209	0.758098	0.000136023	2.73149	0.00596779	0.536216	0.0562919	0.764465	0.000253967	0.385712
HA07A22	acetyl-CoA C-acetyltransferase	0.0576429	0.778176	0.00680382	0.641799	0.17779	1.18929	0.060116	0.658537	0.0634336	0.690055	0.000634246	0.387821
HU09B13	glycogenin glucosyltransferase	0.303071	1.08305	0.294809	0.946805	0.224389	0.8883	0.299987	0.838946	0.0223076	0.567705	0.00129036	0.388021
HY05D09	DNA-3-methyladenine glycosylase I	0.0487703	0.758856	0.317386	0.945852	0.052339	1.33564	0.0204231	0.578541	0.00681566	0.54205	0.000566511	0.391239
HB32G03	F-box protein family	0.336808	0.892482	0.540126	1.0496	0.499554	0.935261	0.108079	0.699653	0.0232387	0.612597	0.00100616	0.39396
HB23F05	SNF3/SWI3 T02400 activator required for expression of many genes; yeast, Saccharomyces cerevisiae	0.44701	1.05569	0.235603	1.16629	0.00617392	1.79302	0.236021	0.856231	0.0100706	1.72409	0.00102779	0.395838
HM03M23	unknown	0.110855	0.827813	0.609581	0.984722	0.0568949	0.734671	0.440685	0.926216	0.0151693	0.58549	0.000600458	0.397971
HY10B22	GTP-binding protein	0.141721	1.19873	0.605178	1.0269	0.410326	1.03772	0.212297	0.778003	0.0031361	0.500704	0.000792295	0.402294
HB25K19	tegument protein	0.528247	1.05135	0.828251	0.957322	0.453537	1.01773	0.0151188	0.541183	0.0218866	0.62269	0.00103955	0.402957
HA12A12	unknown	0.088969	0.89473	0.0289748	0.750646	0.00624126	0.599499	0.161131	0.756885	0.100961	0.735532	0.000636931	0.40457
HY02P12	phosphoinositide phosphatase	0.314504	0.926029	0.0724577	1.3147	0.394202	1.06837	0.106312	0.704592	0.0333738	0.679049	0.00148283	0.410685
HY01D18	AGP-L, large sububit of AGPase (glucose-1-phosphate adenylyltransferase (EC 2.7.7.27)	0.105568	1.22667	0.0648692	0.766136	0.382774	0.975488	0.266477	0.806417	0.0362653	0.637522	0.000827031	0.415164
HA23P18	ATPase inhibitor protein	0.438702	1.05582	0.373884	0.917653	0.245012	1.14188	0.0221452	0.585139	0.00735462	0.55359	0.000929423	0.415439
HF09F17	aldo/keto reductase	0.281946	0.959221	0.0316841	0.726344	0.202464	1.16238	0.0565717	0.683656	0.0322762	0.676657	0.000812268	0.417654
HB22M08	ATPase	0.452901	0.964532	0.262548	1.06497	0.00146941	2.02931	0.0526841	0.649635	0.139737	1.27732	0.00201563	0.419525
HA10B02	unknown	0.279818	0.871761	0.696149	1.00109	0.0959804	0.766278	0.276065	0.883394	0.0296659	0.662747	0.000848978	0.420874
HB23A01	spliceosome associated protein	0.329844	0.90147	0.575619	1.03598	0.0911078	0.804813	0.0601949	0.696287	0.00925902	0.5418	0.00162185	0.421921
HB01D10	translation elongation factor, calmodulin binding	0.0692171	0.785409	0.478341	1.00401	2.47099e-05	3.22373	0.0622611	0.683134	0.71286	0.937859	0.00251788	0.426069
HZ42L09	lipase (class 3)	0.0510082	1.24908	0.162151	1.12754	0.231463	0.868632	0.00640665	0.509617	0.00359343	0.523551	0.0012272	0.426651
HY05H18	α-D-Xylosidase	0.438629	0.941658	0.684111	1.00688	0.314792	0.873252	0.257631	0.806765	0.108173	0.743872	0.00192492	0.427251
HF03C01	cohesin	0.551129	1.05019	0.184069	1.20078	0.00905558	1.74227	0.183546	0.801364	0.264589	1.05023	0.00157456	0.428095
HF24I15	unknown	0.23067	1.07787	0.549915	1.0002	0.285336	1.13153	0.0372489	0.66848	0.172168	0.835673	0.00104618	0.428494
HS15D17	unknown	0.166127	0.851629	0.378627	1.00528	0.0330151	1.43386	0.277629	1.12233	0.409454	1.07089	0.00409458	0.430054
HU09A22	unknown	0.296463	0.95508	0.108102	0.841476	0.427167	1.03576	0.505163	0.970494	0.101389	0.73881	0.00167167	0.431723
HF13E10	amino acid permease	0.161768	0.848801	0.353458	1.06645	0.00268288	1.91213	0.0169961	0.619983	0.128478	0.774607	0.00146562	0.433619
HA09B09	methyltransferase	0.0948433	0.790944	0.311519	1.11826	0.4095	0.913715	0.161439	0.748534	0.0146802	0.576865	0.00164633	0.435875
HZ01O17	dehydration-responsive protein	0.71322	0.973811	0.221052	1.17924	0.435322	1.02879	0.0586628	0.648243	0.0369566	0.648592	0.00186145	0.438134
HA21F19	unknown	0.154935	0.897841	0.238332	1.10684	0.384376	0.972641	0.228372	0.794862	0.0119368	0.594014	0.00159462	0.438639
HT02G04	40S ribosomal protein S15A	0.0382038	0.754624	0.23334	1.13843	0.000214968	2.55861	0.120988	0.718572	0.0022797	2.02862	0.0031931	0.438716
HF04E09	unknown	0.191893	0.855271	0.437292	1.05994	0.241519	0.899808	0.165896	0.747773	0.018055	0.599719	0.00171603	0.438963
HK05P12	tryptophan synthase beta-subunit	0.698111	0.987861	0.0794733	0.778407	0.194189	0.824708	0.060369	0.674788	0.00358033	0.51193	0.00161814	0.440441
HZ63F14	coatomer protein complex, subunit beta 2	0.17896	0.907963	0.110906	0.816427	0.318062	1.0254	0.0727006	0.722145	0.13851	0.896325	0.00259375	0.444356
HB25O11	protein kinase 5	0.484169	1.02773	0.255994	1.13641	0.0102573	1.58977	0.221567	0.801272	0.00676166	0.536185	0.00173332	0.446694
HB24G18	DNA-directed polymerase	0.382505	1.07863	0.0224552	0.69427	0.00629991	1.75284	0.288815	0.844672	0.00180951	2.22893	0.00257054	0.446939
HB21D19	unknown	0.734762	0.96885	0.340479	1.06141	0.144523	1.18834	0.0887507	0.744385	0.0354483	0.691736	0.00296605	0.450552
HF16L18	transcription factor	0.299168	0.901365	0.478256	0.975428	0.302766	0.888136	0.30583	0.821039	0.125929	0.746113	0.00168264	0.451138
HA23P01	Predicted integral membrane protein	0.224532	1.16529	0.341092	1.12935	0.414558	0.906491	0.11832	0.717203	0.0225733	0.611197	0.00211321	0.451838
HA12H03	apoptosis-related protein	0.441268	0.930426	0.198699	0.865476	0.61776	0.976779	0.430747	0.892953	0.027845	0.629126	0.00177935	0.452248
HF13A06	adenylyl cyclase	0.310225	1.07983	0.385006	1.07035	0.40743	0.985774	0.0596671	0.681118	0.179723	0.801349	0.00319839	0.453362
HB05H14	tyrosyl-tRNA synthetase	0.829794	0.945475	0.290996	1.12546	0.359284	0.971841	0.379613	0.872682	0.0117265	1.66731	0.00195966	0.455265
HA30F10	pyruvate, phosphate dikinase (EC 2.7.9.1)	0.0382676	1.3126	0.0425632	0.751427	0.0940193	0.766438	0.0752119	0.689027	0.0171602	0.602942	0.00244723	0.456423
HB10E15	leucine-rich repeat family protein	0.412498	1.11632	0.4131	1.07298	0.0574349	1.36947	0.0552825	0.750125	0.130041	1.35272	0.00244391	0.45648
HF23A11	amino acid selective channel protein	0.084633	1.2885	0.214627	0.870033	0.0990748	1.27697	0.206226	0.825245	0.0193378	0.617901	0.00177848	0.45705
HB21D17	unknown	0.692007	0.970225	0.423081	0.970031	0.264539	0.903461	0.381042	0.872854	0.47791	0.941188	0.00185766	0.457173
HT02G03	unknown	0.0536626	0.765428	0.284672	1.14816	0.000165627	2.61233	0.316284	0.838323	0.014104	1.64895	0.00505937	0.4587
HZ58N16	indole-3-glycerol phosphate synthase	0.576974	1.0281	0.279683	0.88829	0.405741	1.04605	0.236305	0.82817	0.00787408	0.55165	0.00253012	0.458957
HF18M18	tetratricopeptide repeat (TPR)-containing protein/0.2_HMGI_Y T01851	0.21877	1.12103	0.753264	0.966752	0.229495	0.85174	0.0277147	0.599785	0.00622586	0.544022	0.00227173	0.459036
HB21J15	adenylosuccinate-AMP lyase	0.820196	0.950101	0.455589	1.08512	0.139566	0.811166	0.0407848	0.616581	0.0529471	0.666522	0.00397047	0.45913
HA05L20	unknown	0.675226	0.967985	0.822458	0.956771	0.608386	1.00192	0.581992	1.00987	0.484676	0.945231	0.00440096	0.460556
HF21O11	formin homology 2 domain containing 1; FH1/FH2 domain-containing protein	0.37749	1.00266	0.19274	1.14518	0.465423	0.924831	0.0201418	0.572639	0.00510531	0.536838	0.00286129	0.460881
HB19C12	bZIP transcription factor ABI5/ABF4 (ABRE BINDING FACTOR 4)	0.222867	0.852042	0.532566	1.02714	0.376068	1.09169	0.0095302	0.540244	0.020134	0.608259	0.00270048	0.461142
HB32G05	peptidase	0.327043	0.940123	0.166114	0.848373	0.00327899	0.578086	0.288894	0.817474	0.100647	0.742551	0.00269464	0.461386
HT11D06	nuclear matrix constituent protein 1	0.130935	0.819892	0.139886	1.21002	0.589382	1.01759	0.175126	0.751715	0.0721837	0.696828	0.00625499	0.461895
HB08G15	oxidoreductase, 2OG-Fe(II) oxygenase	0.00595603	0.640673	0.00995255	0.660786	0.030595	0.696744	0.226287	0.842484	0.0463163	0.667231	0.00272448	0.462634
HB22G13	serine/threonine protein phosphatase 2A	0.21019	0.951559	0.125217	1.21463	0.603713	0.982046	0.452111	0.898793	0.130503	0.77116	0.00253667	0.46307
HT01M22	B1-hordein	0.0784516	0.867426	0.333465	1.00014	2.11573e-05	3.24137	0.00229747	0.522442	0.0110475	0.603906	0.00237546	0.464142
HB04G06	loricrin-related, putative disease resistance protein	0.584955	1.02796	0.720817	0.97302	0.0538196	1.358	0.429413	0.887654	0.3098	0.881355	0.00347525	0.464788
HY01G14	large subunit of RUBISCO, ribulose-1,5-bisphosphate carboxylase/oxygenase large subunit	0.144162	1.17781	0.0119439	0.663394	0.272572	0.914532	0.195512	1.20252	0.088153	0.721803	0.00548496	0.464867
HV13G19	translation release factor ERF1-1 (EUKARYOTIC RELEASE FACTOR 1-1)	0.194248	0.881838	0.203311	0.882869	0.197118	1.16609	0.288633	0.831737	0.194757	0.79941	0.00620305	0.46492
HB21C12	unknown	0.103586	0.804961	0.215531	0.855812	0.0212296	1.47306	0.0644412	0.701184	0.00924481	0.537697	0.00402408	0.465361
HF17P11	purple acid phosphatase	0.47875	0.932571	0.127952	1.23048	0.139068	1.21756	0.0171603	0.571023	0.0197008	0.58985	0.00354678	0.466962
HF18K22	RepB protein	0.0455742	1.22674	0.132607	1.08748	0.0882516	0.75643	0.327227	0.844083	0.229012	0.840677	0.00254228	0.467319
HY07P11	Vacuolar processing enzyme	0.00046033	0.554572	0.0246645	1.41198	0.525091	1.00925	0.158663	1.28553	0.0246642	0.630581	0.00459312	0.467654
HV12D14	HEAT SHOCK PROTEIN 18.2	0.181571	0.848683	0.00532368	0.62847	0.00326115	0.5772	0.225734	0.777771	0.0726624	0.711083	0.00230418	0.467824
HF05K05	auxin response factor 16, transcription factor	0.0872635	0.778327	0.40413	1.10688	0.114913	1.25198	0.516396	0.974456	0.586928	0.957822	0.00338896	0.467986
HZ62O06	Peptidyl-arginine deiminase	0.383494	0.926822	0.681557	0.983283	0.494157	0.96657	0.479396	0.969477	0.0837279	0.757148	0.0034717	0.469095
HZ44L09	ATP synthase delta chain, mitochondrial,	0.337376	0.91217	0.658662	1.01543	0.163651	0.842085	0.171169	0.757526	0.0207763	0.600577	0.00276364	0.469526
HF21D09	monodehydroascorbate reductase	0.24264	0.859066	0.0172915	1.40177	0.425816	1.04387	0.0747032	1.45448	0.0469386	0.711354	0.0040791	0.469882
HS08H07	unknown	0.0830973	0.778089	0.482341	0.964761	0.706774	0.971932	0.258725	0.837421	0.120747	0.802317	0.00481708	0.470811
HB24L07	glyceraldehyde-3-phosphate dehydrogenase	0.550993	0.998117	0.51877	1.01279	0.515293	1.00312	0.0329329	0.634962	0.00485245	0.523213	0.00346309	0.471201
HF23H01	phosphatidylinositol 3- and 4-kinase	0.489676	1.02404	0.404555	0.925341	0.418476	0.974145	0.027236	0.635016	0.015695	0.610358	0.00276782	0.473052
HH02C07	unknown	0.0693229	0.796771	0.384774	1.08004	0.0200745	1.56646	0.203374	0.792519	0.0952884	1.31707	0.00613839	0.475521
HA15J13	unknown	0.00457527	0.672296	0.0105153	0.704514	0.0827501	0.80053	0.17733	0.78684	0.691832	0.98053	0.00784519	0.475633
HB25F18	nuclear transport factor 2	0.159206	0.852123	0.247073	0.892105	0.0205014	0.670547	0.144743	0.733101	0.0693933	0.68187	0.00401358	0.475973
HA06D12	unknown	0.795148	0.951666	0.728573	0.98683	0.321451	0.871357	0.392274	1.12446	0.0322207	0.656522	0.0027728	0.476013
HA25M17	nuclear RNA binding protein A	0.197729	0.839343	0.31454	1.12222	0.214114	1.17404	0.444713	0.90663	0.021765	0.605194	0.00425239	0.476163
HB08I21	Pi-dependent phosphofructokinase subunit B (PFP-B)	0.327855	0.91645	0.0835101	0.827088	0.0249332	0.696797	0.0210267	0.571519	0.0119051	0.563281	0.00458846	0.478434
HT11P05	pyrrolidone-carboxylate peptidase	0.173949	0.885729	0.219525	0.88955	0.190608	1.12701	0.457612	0.980405	0.0134066	0.59089	0.00345733	0.479008
HZ45L14	unknown	0.08975	0.862305	0.120553	0.873955	0.201904	0.914539	0.196994	0.779118	0.0659728	0.763817	0.00356414	0.479683
HU03B22	unknown	0.450842	1.07087	0.496222	1.06197	0.341479	1.09469	0.354616	1.10399	0.609966	0.998839	0.00994111	0.479724
HB20F20	DNA-binding protein	0.659664	0.970829	0.146308	0.828719	0.00550193	0.60378	0.442999	0.89357	0.0437895	0.659363	0.00367048	0.481289
HA04E11	HEAT SHOCK PROTEIN 70, ATP binding	0.457717	0.940083	0.0285871	0.670769	0.35126	0.938889	0.201225	0.77398	0.0413834	0.646203	0.00459509	0.483025
HA28F22	unknown	0.679252	0.992256	0.355079	1.09968	0.266593	0.866217	0.444215	0.909496	0.139507	0.769234	0.00592627	0.483088
HB20I20	ABA HYPERSENSITIVE	0.277402	0.875742	0.375265	0.917777	0.15371	0.813572	0.00704066	0.518005	0.0172356	0.586959	0.00515592	0.484729
HB14H09	clathrin-associated adaptor protein	0.1721	0.899496	0.25062	0.966741	0.317385	0.908725	0.228225	0.79268	0.123845	0.745988	0.00406063	0.485699
HB04A02	gamma-adaptin	0.414537	1.13114	0.0957587	1.25421	0.0401105	1.33561	0.279023	0.814117	0.305695	1.09305	0.00522618	0.486098
HY10G10	Sucrose synthase 1 (SUS1)	0.266968	0.889824	0.197546	1.15547	0.160976	0.998615	0.0938885	0.693837	0.00545236	0.527927	0.00556864	0.486939
HF11J23	succinyl-CoA ligase (GDP-forming) beta-chain, mitochondrial	0.0463995	0.756323	0.478848	0.94488	0.0796753	0.760922	0.17284	0.745509	0.111133	0.720859	0.00464609	0.487403
HA21C11	unknown	0.0328665	0.89041	0.0373556	1.07348	0.0974356	0.995284	0.398121	1.09143	0.0112552	0.608608	0.00399763	0.487762
HY09G05	UDP-glucose 6-dehydrogenase	0.47742	1.06172	0.020632	1.40022	0.377838	1.00493	0.0626878	0.690498	0.00851212	0.570891	0.00381164	0.488698
HF02O09	enoyl-CoA hydratase , ABNORMAL INFLORESCENCE MERISTEM	0.193852	0.84871	0.368878	1.12057	0.182117	1.13521	0.0840298	0.719278	0.0514885	0.703012	0.00484274	0.491197
HS14H16	ferredoxin-thioredoxin reductase variable chain	0.302109	0.879388	0.226123	1.16457	0.445616	0.935501	0.0597692	0.670202	0.0252824	0.701422	0.00485648	0.491849
HA27C06	BRI1-KD interacting protein 118	0.336227	0.970208	0.256769	0.937664	0.334423	1.10245	0.09243	0.709329	0.411636	0.901746	0.00507034	0.492146
HV01P24	glyceraldehyde-3-phosphate dehydrogenase	0.1325	0.850429	0.20085	0.874458	0.00163251	0.544728	0.263298	0.836956	0.00480295	0.533408	0.00378251	0.49371
HB06C17	unknown	0.320676	1.07759	0.105054	0.917191	0.16935	1.17814	0.107505	0.748476	0.0581518	0.677057	0.00660133	0.494353
HY10B01	3'-5' exonuclease domain-containing protein / helicase	0.456657	1.07618	0.257276	0.900804	0.0777993	0.810151	0.265718	0.917988	0.0214358	0.61549	0.00419263	0.494643
HZ40N20	ABC transporter family protein	0.313638	1.08458	0.692987	0.998033	0.576498	0.978678	0.0275611	0.609797	0.0329109	0.653994	0.00638352	0.49547
HB12F07	plastid ribosomal protein CL9	0.112225	1.25405	0.138901	0.815854	0.302645	1.10766	0.00567932	0.528701	0.00568351	0.510525	0.00667475	0.497208
HB28A18	zinc finger (C3HC4-type RING finger) family protein	0.364203	1.05294	0.330644	0.953266	0.00498532	1.81163	0.246766	0.809302	0.492676	0.941078	0.0056704	0.498084
HZ41G24	Ruvbl1 protein	0.774826	0.945824	0.228722	1.16369	0.27868	0.892525	0.0612071	0.677516	0.00685687	0.548474	0.00479774	0.498396
HZ45N05	Translation initiation factor eIF-4A	0.260506	0.867034	0.0836639	0.777839	0.0168181	0.659815	0.220077	0.795967	0.085564	0.706838	0.0044387	0.498658
HF14I07	glycoside hydrolase family 47	0.406912	0.91635	0.328387	0.892806	0.169564	0.81154	0.10631	0.713516	0.0358876	0.654313	0.0055332	0.499429
HB10M18	Receptor-like protein kinase	0.00192137	1.62122	0.010977	1.33892	0.406095	1.05154	0.0812978	0.736658	0.00288687	0.503819	0.00732912	0.499449
HF16N15	Delta 1-pyrroline-5-carboxylate synthetase	0.721945	0.965007	0.753892	0.965566	0.179104	1.14761	0.0191862	0.589823	0.0214096	0.625325	0.0050116	0.4998
