# Supplementary material for: Down-regulation of the sucrose transporters HvSUT1 and HvSUT2 affects sucrose homeostasis along its delivery path in barley grains
Source: J Exp Bot. 2017 Aug 24;68(16):4595–612. doi: 10.1093/jxb/erx266 (PMC5853522; doi:10.1093/jxb/erx266)
Supplement: supplementary_table_S3 [file erx266_suppl_supplementary_table_s3.xls]

## Sheet: Tabelle1
Table S3, List of all metabolites detected with assignment and corrected p-values of significant differences (P < 0.05).
List of metabolites			Significant difference S20i:wild-type, metabolite_Stage (DAF)	p - value after Benjamini-Hochberg correction
M01	Lactic acid		M02_12	3.458e-07	***
M02	Alanine		M02_16	0.02986	*
M03	Pyruvic acid		M03_08	0.00214	**
M04	Sarcosine		M03_12	0.04835	*
M05	Butanoic acid, 2-amino-		M04_08	0.0001568	***
M06	Valine		M04_12	2.516e-05	***
M07	Butanoic acid, 4-hydroxy-		M05_12	0.0003154	***
M08	Leucine		M05_16	0.03573	*
M09	Isoleucine		M05_24	0.009527	**
M10	Glycine		M06_08	0.02012	*
M11	Phosphoric acid		M06_12	0.001958	**
M12	Proline		M07_08	0.02187	*
M13	Urea		M07_12	0.04112	*
M14	Glyceric acid		M07_16	0.00214	**
M15	Serine		M07_20	0.00214	**
M16	Succinic acid		M07_24	0.04756	*
M17	Threonine		M08_08	0.0265	*
M18	Fumaric acid		M08_12	0.02731	*
M19	Maleic acid		M08_24	0.02387	*
M20	2-Piperidinecarboxylic acid		M09_08	0.0104	*
M21	Alanine, beta-		M09_12	0.006351	**
M22	Homoserine		M10_16	0.0001434	***
M23	Serine, O-acetyl-		M10_20	9.456e-06	***
M24	Erythritol		M11_08	0.004232	**
M25	Glutaric acid		M11_16	0.006032	**
M26	Cysteine, S-methyl-		M11_20	0.0002128	***
M27	Malic acid		M12_12	0.03113	*
M28	Proline, 4-hydroxy-, trans-		M13_24	0.02698	*
M29	Butanoic acid, 4-amino-		M14_08	0.0101	*
M30	Aspartic acid		M14_12	0.009463	**
M31	Methionine		M15_12	0.00214	**				469
M32	Cysteine		M15_16	0.001888	**				49
M33	Ornithine		M15_20	0.000946	***
M34	Serine, N-acetyl-		M16_08	4.499e-05	***
M35	Pyroglutamic acid		M16_20	0.04532	*
M36	Glutamic acid		M17_08	0.00214	**
M37	Putrescine		M17_12	0.0001268	***
M38	Fucose		M17_16	0.02655	*
M39	Glutaric acid, 2-oxo-		M17_20	0.007659	**
M40	Phosphoenolpyruvic acid		M18_12	0.006317	**
M41	Phenylalanine		M18_16	0.00214	**
M42	Asparagine		M18_20	0.0009583	***
M43	Adipic acid, 2-amino-		M19_12	0.009152	**
M44	Oxaloacetate		M20_12	0.001955	**
M45	Glycerol-3-phosphate		M20_16	0.02698	*
M46	Quinic acid		M20_20	0.02749	*
M47	Fructose		M21_08	0.004836	**
M48	Aconitic acid, cis-		M21_12	2.952e-05	***
M49	Shikimic acid		M21_16	0.00214	**
M50	Glucose		M21_20	0.001042	**
M51	Citric acid		M22_12	0.005204	**
M52	Isocitric acid		M23_12	0.0104	*
M53	Glutamine		M24_12	0.01734	*
M54	Glyceric acid-3-phosphate		M24_16	0.0484	*
M55	Arginine		M24_20	0.004821	**
M56	Lysine		M26_12	0.002152	**
M57	Tyramine		M27_20	0.004836	**
M58	Allantoin		M28_12	0.006317	**
M59	Ascorbic acid		M29_08	0.02012	*
M60	Inositol, myo-		M29_12	0.00214	**
M61	Tyrosine		M30_08	3.617e-05	***
M62	Pantothenic acid		M30_20	0.005015	**
M63	Cinnamic acid, 4-hydroxy-, trans-		M30_24	0.004821	**
M64	Ribose-5-phosphate 1 MEOX		M31_12	0.00246	**
M65	Ribulose-5-phosphate		M34_12	0.04103	*
M66	Spermidine		M34_24	0.04735	*
M67	Fructose-6-phosphate		M36_12	0.006639	**
M68	Glucose-6-phosphate		M36_24	0.01552	*
M69	myo-Inositol-1-phosphate		M37_08	0.00214	**
M70	Tryptophan		M37_12	0.004524	**
M71	Maltose		M38_12	0.04654	*
M72	Trehalose,		M39_08	0.03512	*
M73	Isomaltose		M39_12	0.04103	*
M74	Melibiose		M40_08	0.005305	**
M75	Gentiobiose		M40_12	0.002172	**
M76	Cytidine		M40_16	0.03338	*
M77	Catechin		M40_20	0.00214	**
M78	Kestose, 1-		M41_12	0.004446	**
M79	Raffinose		M45_12	0.02986	*
			M46_24	0.03909	*
			M47_08	0.0009364	***
			M48_24	0.04835	*
			M49_12	0.008708	**
			M50_08	2.952e-05	***
			M50_12	0.005921	**
			M51_08	0.04835	*
			M51_24	0.006032	**
			M52_08	0.0008972	***
			M54_08	0.00214	**
			M54_12	0.03124	*
			M54_16	0.01243	*
			M54_20	0.006317	**
			M55_08	0.00691	**
			M55_12	0.02392	*
			M55_24	0.03124	*
			M56_08	0.02986	*
			M57_08	0.02986	*
			M57_12	0.0008972	***
			M60_12	0.04735	*
			M60_20	0.01519	*
			M61_08	0.003642	**
			M61_12	0.000428	***
			M61_24	0.03057	*
			M62_12	0.04103	*
			M63_16	0.04833	*
			M65_12	0.04532	*
			M65_20	0.03418	*
			M67_08	0.02392	*
			M67_20	0.03057	*
			M68_08	0.003237	**
			M68_12	0.01795	*
			M71_12	0.041	*
			M71_20	0.04	*
			M72_08	0.04654	*
			M72_12	0.01519	*
			M72_20	0.04835	*
			M73_08	2.516e-05	***
			M76_08	5.984e-05	***
			M76_16	0.005768	**
			M76_20	0.001042	**
			M76_24	0.02882	*
			M77_08	0.002116	**
			M78_20	0.0142	*
			M79_20	0.03509	*
